# Supplementary material for: DNA methylation and hydroxymethylation characterize the identity of D1 and D2 striatal projection neurons
Source: Commun Biol. 2022 Dec 1;5:1321. doi: 10.1038/s42003-022-04269-w (PMC9715678; doi:10.1038/s42003-022-04269-w)
Supplement: Supplementary file 3 — Suppl Tables 1-14 [file 42003_2022_4269_MOESM3_ESM.xlsx]

## Sheet: Legends
Supplementary table 1
Differentially expressed genes
Supplementary table 2
List of differentially methylated 1-kb windows
Supplementary table 3
List of differentially hydroxymethylated 1-kb windows
Supplementary table 4
Clusterization of the differentially methylated 1-kb windows
Supplementary table 5
List of the main methylation clusters
Supplementary table 6
Clusterization of the differentially hydroxymethylated 1-kb windows
Supplementary table 7
List of the main hydroxymethylation clusters
Supplementary table 8
List of genes overlapping the differentially methylated 1-kb windows
Supplementary table 9
List of genes overlapping the differentially hydroxymethylated 1-kb windows
Supplementary table 10
Differentially methylated genes at their gene body
Supplementary table 11
Differentially hydroxymethylated genes at their gene body
Supplementary table 12
Differentially methylated genes at their TSS
Supplementary table 13
Differentially hydroxymethylated genes at their TSS
Supplementary table 14
Summary table of differential genes

## Sheet: 1-mRNA
Gene	ENSEMBL_name	chromosome	logFC_limmaR	Pvalue_limmaR	adjPvalue_limmaR	Rpkm_D1	Rpkm_D2
Penk	ENSMUSG00000045573	4	5.38589	1.14939e-24	1.40685e-20	81.7932	3337.84
Drd2	ENSMUSG00000032259	9	7.23542	2.21225e-23	1.35389e-19	11.5102	1702.3
Eya1	ENSMUSG00000025932	1	-7.99024	2.48617e-22	1.01436e-18	275.989	1.04169
Drd1	ENSMUSG00000021478	13	-4.62123	5.01719e-22	1.53526e-18	236.995	9.38344
Sfxn1	ENSMUSG00000021474	13	-4.55893	4.97801e-21	1.21862e-17	176.569	7.38372
Adora2a	ENSMUSG00000020178	10	6.43473	2.19994e-20	4.48787e-17	6.07354	495.141
Grik3	ENSMUSG00000001985	4	3.98666	1.41181e-19	2.46865e-16	2.18786	33.6733
Tac1	ENSMUSG00000061762	6	-3.70857	1.95755e-18	2.99505e-15	202.872	15.4141
Necab1	ENSMUSG00000040536	4	2.05245	1.13427e-16	1.54261e-13	41.9663	168.722
Gpr6	ENSMUSG00000046922	10	5.51744	1.8936e-16	2.0258e-13	2.38421	106.493
Ebf1	ENSMUSG00000057098	11	-4.7504	1.98608e-16	2.0258e-13	18.6512	0.728946
Pdyn	ENSMUSG00000027400	2	-4.84409	1.69488e-16	2.0258e-13	44.1326	1.53138
Nrxn1	ENSMUSG00000024109	17	-1.96077	1.79339e-15	1.68854e-12	40.2074	10.0017
Sp9	ENSMUSG00000068859	2	4.46345	6.09847e-15	5.33181e-12	0.699952	14.7622
Gucy1a1	ENSMUSG00000033910	3	1.62837	7.67306e-15	6.26122e-12	60.7638	182.422
Fam163b	ENSMUSG00000009216	2	2.03744	1.08738e-14	8.31846e-12	23.7072	95.5197
Ube2ql1	ENSMUSG00000052981	13	-2.64944	1.3105e-14	9.43563e-12	24.5824	3.78708
Ttc12	ENSMUSG00000040219	9	10.0444	1.52747e-14	1.03868e-11	0.124683	130.525
Nrxn2	ENSMUSG00000033768	19	2.21923	2.10146e-14	1.35378e-11	3.2431	14.7364
B3gat1	ENSMUSG00000045994	9	2.09411	2.42102e-14	1.48167e-11	9.44535	39.5883
Foxp2	ENSMUSG00000029563	6	-1.6774	2.93818e-14	1.6347e-11	51.798	15.8
Ptprm	ENSMUSG00000033278	17	2.96083	2.84512e-14	1.6347e-11	1.89621	14.009
Asic4	ENSMUSG00000033007	1	-2.8657	5.2829e-14	2.81142e-11	21.6238	2.88183
Gpr26	ENSMUSG00000040125	7	-1.63372	6.00122e-14	3.06062e-11	15.1485	4.75272
Hpca	ENSMUSG00000028785	4	1.2335	6.29885e-14	3.08392e-11	2366.67	5415.96
Stmn2	ENSMUSG00000027500	3	-1.8534	7.22073e-14	3.2734e-11	43.4998	11.6144
Gnb4	ENSMUSG00000027669	3	-2.71563	6.97044e-14	3.2734e-11	20.8695	3.09618
Prkcg	ENSMUSG00000078816	7	-1.47838	7.79239e-14	3.40639e-11	239.91	83.6789
Chrm4	ENSMUSG00000040495	2	-4.30673	8.70411e-14	3.67373e-11	33.3753	1.61897
Gnai1	ENSMUSG00000057614	5	-1.50894	1.21703e-13	4.9655e-11	130.195	44.5003
P2ry1	ENSMUSG00000027765	3	3.02515	1.29356e-13	5.10746e-11	1.76269	13.9715
Nt5e	ENSMUSG00000032420	9	4.27241	1.61022e-13	6.15909e-11	0.90751	17.1144
Hrh3	ENSMUSG00000039059	2	1.60656	1.88527e-13	6.99265e-11	41.114	121.935
Efhd2	ENSMUSG00000040659	4	-2.40002	2.34247e-13	8.43289e-11	19.8451	3.64549
Arl4a	ENSMUSG00000047446	12	-1.70861	2.43594e-13	8.51883e-11	26.7913	8.02594
Fig4	ENSMUSG00000038417	10	2.66857	2.54352e-13	8.64797e-11	5.102	31.5934
Oprd1	ENSMUSG00000050511	4	4.71493	4.21925e-13	1.39577e-10	0.560646	14.2839
Fam155a	ENSMUSG00000079157	8	2.14218	4.42772e-13	1.42619e-10	4.41676	18.8228
Me2	ENSMUSG00000024556	18	1.68926	4.62528e-13	1.45163e-10	32.0508	100.621
Gm19410	ENSMUSG00000109372	8	2.24336	4.80102e-13	1.46911e-10	2.04683	9.5144
Gpr139	ENSMUSG00000066197	7	-2.10318	5.08168e-13	1.51707e-10	12.3656	2.8197
Mro	ENSMUSG00000064036	18	2.09499	6.2372e-13	1.8177e-10	5.82958	24.1988
Isl1	ENSMUSG00000042258	13	-5.04404	6.85984e-13	1.95266e-10	19.7643	0.587571
Sox1	ENSMUSG00000096014	8	-3.0053	9.37575e-13	2.60816e-10	10.4386	1.31757
Lingo2	ENSMUSG00000045083	4	-4.34523	1.21036e-12	3.29217e-10	9.48434	0.524702
Etl4	ENSMUSG00000036617	2	1.61339	1.28346e-12	3.41513e-10	14.7811	44.2987
Cntnap3	ENSMUSG00000033063	13	-4.10787	1.45272e-12	3.78325e-10	4.4736	0.253397
Rasgrf2	ENSMUSG00000021708	13	-2.9953	2.14929e-12	5.4807e-10	11.3249	1.40894
Tns1	ENSMUSG00000055322	1	-1.70413	2.43754e-12	6.08888e-10	7.91605	2.34728
Kcnk2	ENSMUSG00000037624	1	1.33978	3.13675e-12	7.67877e-10	28.1683	69.2831
Dlk1	ENSMUSG00000040856	12	-4.67411	3.49621e-12	8.39091e-10	5.38029	0.213648
Zfp521	ENSMUSG00000024420	18	-2.58316	4.10765e-12	9.66877e-10	6.30351	1.08475
Scg2	ENSMUSG00000050711	1	-1.43281	5.40175e-12	1.2475e-09	76.5018	27.5243
Fst	ENSMUSG00000021765	13	3.20608	6.42337e-12	1.42949e-09	1.22844	10.9196
Ankk1	ENSMUSG00000032257	9	7.99566	6.33459e-12	1.42949e-09	0.127334	29.4823
Trim62	ENSMUSG00000041000	4	1.52324	7.08871e-12	1.54939e-09	6.62046	18.5074
Dgkz	ENSMUSG00000040479	2	-1.64558	7.28836e-12	1.56508e-09	22.003	6.92845
Fxyd7	ENSMUSG00000036578	7	-2.43851	8.84246e-12	1.86606e-09	44.9404	8.0323
Chrna4	ENSMUSG00000027577	2	2.03748	9.95399e-12	2.06503e-09	3.0234	11.7268
Pitpnm3	ENSMUSG00000040543	11	-1.61828	1.0295e-11	2.10018e-09	8.7926	2.80889
Chrm3	ENSMUSG00000046159	13	3.97572	1.05574e-11	2.1184e-09	0.508938	7.20917
Slc35d3	ENSMUSG00000050473	10	-5.68505	1.20555e-11	2.37999e-09	16.7798	0.308634
Erbb4	ENSMUSG00000062209	1	-2.77302	1.53976e-11	2.99153e-09	2.29905	0.323943
Plekha2	ENSMUSG00000031557	8	-2.03832	1.81003e-11	3.46168e-09	6.13324	1.44131
Nell1	ENSMUSG00000055409	7	3.15191	1.87869e-11	3.53772e-09	0.404447	3.54448
Ncald	ENSMUSG00000051359	15	-1.76506	1.92944e-11	3.57824e-09	16.5539	4.75694
3110035E14Rik	ENSMUSG00000067879	1	-2.58633	2.00718e-11	3.57924e-09	14.6323	2.31589
Rassf3	ENSMUSG00000025795	10	-1.823	1.988e-11	3.57924e-09	13.2481	3.61326
Ywhah	ENSMUSG00000018965	5	-1.02553	2.01771e-11	3.57924e-09	243.291	116.502
Hpcal1	ENSMUSG00000071379	12	-2.59883	2.04699e-11	3.57931e-09	19.7367	3.13412
Tub	ENSMUSG00000031028	7	-1.4021	3.51131e-11	6.0533e-09	14.3026	5.2546
Nucb2	ENSMUSG00000030659	7	1.73582	3.99115e-11	6.78496e-09	10.2627	33.4136
Strip2	ENSMUSG00000039629	6	-0.98675	6.5038e-11	1.0905e-08	58.6119	28.8242
Cpeb1	ENSMUSG00000025586	7	-1.72638	6.79776e-11	1.12439e-08	10.3273	3.06227
Plxdc1	ENSMUSG00000017417	11	3.33443	7.39045e-11	1.20612e-08	0.890531	8.42155
Adk	ENSMUSG00000039197	14	1.92545	7.72904e-11	1.24478e-08	2.10586	7.76448
Vsnl1	ENSMUSG00000054459	12	-1.43401	9.74688e-11	1.54937e-08	187.545	67.9888
Gng2	ENSMUSG00000043004	14	-1.7308	1.01556e-10	1.59365e-08	17.7039	5.18768
Eml1	ENSMUSG00000058070	12	1.01933	1.53881e-10	2.38419e-08	21.5648	42.53
Ikzf1	ENSMUSG00000018654	11	-4.28921	1.60223e-10	2.45141e-08	3.49055	0.2133
Impg1	ENSMUSG00000032343	9	-3.70192	1.80949e-10	2.701e-08	4.3177	0.332129
Sema3e	ENSMUSG00000063531	5	1.27657	1.80715e-10	2.701e-08	5.10759	12.0011
Gmppa	ENSMUSG00000033021	1	-1.74088	1.92652e-10	2.84104e-08	22.8858	6.61172
Gpr88	ENSMUSG00000068696	3	1.12394	2.12981e-10	3.10343e-08	131.633	282.404
Rcn1	ENSMUSG00000005973	2	1.38945	2.17257e-10	3.1285e-08	14.4023	37.0977
Igfbp6	ENSMUSG00000023046	15	-2.38554	2.753e-10	3.91823e-08	15.5371	2.86902
Adarb2	ENSMUSG00000052551	13	-3.02974	2.90871e-10	4.09225e-08	2.36396	0.277918
Cpne6	ENSMUSG00000022212	14	-1.6162	3.42818e-10	4.73547e-08	14.1033	4.58971
Tomm70a	ENSMUSG00000022752	16	-0.969212	3.44327e-10	4.73547e-08	171.674	85.2923
Satb2	ENSMUSG00000038331	1	-2.19959	4.19237e-10	5.70162e-08	4.20789	0.871991
Mme	ENSMUSG00000027820	3	0.973429	4.64814e-10	6.252e-08	15.873	30.3057
Nrg3	ENSMUSG00000041014	14	-1.96995	4.83909e-10	6.43809e-08	5.64412	1.38471
Skap2	ENSMUSG00000059182	6	1.34315	5.59937e-10	7.36949e-08	3.43033	8.44636
Rps6ka5	ENSMUSG00000021180	12	-1.00633	5.69221e-10	7.3697e-08	34.4507	16.656
Gli3	ENSMUSG00000021318	13	1.4275	5.71994e-10	7.3697e-08	1.95638	5.06684
Stum	ENSMUSG00000053963	1	-0.931047	5.78985e-10	7.38206e-08	53.235	27.16
Serpine2	ENSMUSG00000026249	1	-1.08319	6.23727e-10	7.87053e-08	49.8452	22.9631
Zfp804a	ENSMUSG00000070866	2	1.13761	6.40031e-10	7.99386e-08	17.9699	38.7369
Shank1	ENSMUSG00000038738	7	-1.24867	6.76797e-10	8.36768e-08	6.82994	2.83459
Lypd1	ENSMUSG00000026344	1	-1.21831	7.97691e-10	9.76373e-08	14.1958	5.92548
Arx	ENSMUSG00000035277	X	-3.69812	8.55507e-10	1.03677e-07	4.17166	0.338276
Trp53i11	ENSMUSG00000068735	2	-1.53331	8.74613e-10	1.04954e-07	10.0386	3.37451
Pde1a	ENSMUSG00000059173	2	-1.90174	9.53806e-10	1.13346e-07	44.443	11.7963
Prkch	ENSMUSG00000021108	12	-0.991817	9.82146e-10	1.15591e-07	52.4058	25.7281
Fhl2	ENSMUSG00000008136	1	-2.91976	1.05497e-09	1.22979e-07	8.64129	1.08365
Hspa12a	ENSMUSG00000025092	19	-0.849874	1.1642e-09	1.34432e-07	61.1584	32.9856
Baalc	ENSMUSG00000022296	15	-2.35566	1.21037e-09	1.38457e-07	3.92688	0.726755
Ralyl	ENSMUSG00000039717	3	-1.13519	1.36712e-09	1.5494e-07	39.9519	17.655
Cbfa2t3	ENSMUSG00000006362	8	-1.42155	1.40007e-09	1.56158e-07	4.45401	1.61582
Prkca	ENSMUSG00000050965	11	-0.899967	1.40338e-09	1.56158e-07	34.3564	17.9337
Slc24a2	ENSMUSG00000037996	4	0.774873	1.82114e-09	2.00817e-07	49.3348	82.3591
Samd4	ENSMUSG00000021838	14	-1.19307	1.98352e-09	2.16771e-07	7.46651	3.18698
Slc17a7	ENSMUSG00000070570	7	-2.30946	2.03434e-09	2.20357e-07	8.84074	1.79814
Fam20c	ENSMUSG00000025854	5	1.3917	2.05299e-09	2.20426e-07	3.97169	10.1173
Prkd1	ENSMUSG00000002688	12	1.62695	2.08739e-09	2.22171e-07	2.30442	6.9903
Meis1	ENSMUSG00000020160	11	1.25609	2.13593e-09	2.25377e-07	2.54224	5.9273
Syt7	ENSMUSG00000024743	19	-1.18592	2.66031e-09	2.78309e-07	12.6197	5.43445
Upb1	ENSMUSG00000033427	10	5.87099	3.46388e-09	3.59304e-07	0.06178	3.50023
Slitrk6	ENSMUSG00000045871	14	4.74383	3.54132e-09	3.6425e-07	0.154351	3.39958
Crym	ENSMUSG00000030905	7	-1.05707	3.72756e-09	3.80211e-07	23.1975	10.8402
Akap5	ENSMUSG00000021057	12	-0.744171	3.82432e-09	3.86857e-07	195.303	113.23
Mlip	ENSMUSG00000032355	9	-1.22216	4.55885e-09	4.57379e-07	11.4452	4.76762
Nr4a2	ENSMUSG00000026826	2	-1.92083	4.63773e-09	4.6151e-07	12.759	3.31378
Gpd1	ENSMUSG00000023019	15	-0.979552	4.75212e-09	4.6908e-07	71.7896	35.4125
Fstl5	ENSMUSG00000034098	3	-1.54797	4.98856e-09	4.88479e-07	5.0023	1.69117
Fndc5	ENSMUSG00000001334	4	1.08803	5.19099e-09	4.96389e-07	15.3211	31.9437
Cnih3	ENSMUSG00000026514	1	1.28073	5.16002e-09	4.96389e-07	6.31424	14.9684
Ptn	ENSMUSG00000029838	6	-0.917679	5.15043e-09	4.96389e-07	37.6197	19.3234
Sntg2	ENSMUSG00000020672	12	-4.30128	6.00991e-09	5.70242e-07	3.38999	0.189733
Id2	ENSMUSG00000020644	12	-2.39541	6.92017e-09	6.51561e-07	5.27912	0.978305
Cck	ENSMUSG00000032532	9	-1.51125	7.34415e-09	6.86202e-07	34.7269	12.062
Gprin3	ENSMUSG00000045441	6	0.838992	7.41194e-09	6.87289e-07	38.2006	66.6198
Gucy1b1	ENSMUSG00000028005	3	0.749994	7.98351e-09	7.34723e-07	94.6905	154.932
Nr4a3	ENSMUSG00000028341	4	-1.67492	8.12746e-09	7.42389e-07	7.00702	2.0722
Kcnb2	ENSMUSG00000092083	1	-1.26621	8.39268e-09	7.60936e-07	1.95384	0.785124
Gnao1	ENSMUSG00000031748	8	0.62418	9.65684e-09	8.69115e-07	365.081	548.399
Kcna2	ENSMUSG00000040724	3	0.792017	9.81573e-09	8.76967e-07	17.6095	29.7194
Samd5	ENSMUSG00000060487	10	-1.0263	1.02016e-08	9.04836e-07	12.8364	6.15891
Cplx3	ENSMUSG00000039714	9	-4.60347	1.09468e-08	9.63951e-07	3.7755	0.189045
Unc5d	ENSMUSG00000063626	8	2.44391	1.14582e-08	1.00177e-06	0.444515	2.21829
Sec14l3	ENSMUSG00000054986	11	-3.69041	1.19892e-08	1.04077e-06	3.2826	0.255931
Gda	ENSMUSG00000058624	19	-0.76155	1.29916e-08	1.11984e-06	57.9129	33.1778
Cadps2	ENSMUSG00000017978	6	-1.72452	1.34167e-08	1.14839e-06	3.28544	0.960117
Pdzd2	ENSMUSG00000022197	15	-0.793163	1.39601e-08	1.1866e-06	28.5392	16.0299
Slc35f1	ENSMUSG00000038602	10	0.852374	1.66991e-08	1.40964e-06	25.3092	44.3813
Gpd2	ENSMUSG00000026827	2	-0.882546	1.71659e-08	1.42933e-06	15.2317	8.05358
Mpp3	ENSMUSG00000052373	11	-1.00834	1.70994e-08	1.42933e-06	11.8234	5.69806
Jup	ENSMUSG00000001552	11	-0.99485	1.79865e-08	1.4677e-06	22.6319	11.0015
Cacnb2	ENSMUSG00000057914	2	0.748502	1.78216e-08	1.4677e-06	49.1667	80.5854
Stxbp6	ENSMUSG00000046314	12	-1.15444	1.79808e-08	1.4677e-06	12.6945	5.5428
Trpc4	ENSMUSG00000027748	3	2.54275	1.83787e-08	1.48977e-06	0.589536	3.15908
Fnip2	ENSMUSG00000061175	3	1.29543	2.09926e-08	1.69046e-06	1.75401	4.17928
Foxo6	ENSMUSG00000052135	4	1.39096	2.13024e-08	1.70419e-06	3.94558	10.0747
Gabrb1	ENSMUSG00000029212	5	-0.736355	2.19411e-08	1.74389e-06	13.0975	7.64509
Rab3b	ENSMUSG00000003411	4	-0.798634	2.2184e-08	1.75182e-06	48.6965	27.4731
Neurod6	ENSMUSG00000037984	6	-2.16073	2.34941e-08	1.83164e-06	6.53843	1.4024
Extl2	ENSMUSG00000027963	3	0.838664	2.3409e-08	1.83164e-06	20.3998	35.5463
Gria1	ENSMUSG00000020524	11	0.674667	2.40707e-08	1.86472e-06	42.436	65.8906
Klhl14	ENSMUSG00000042514	18	-3.28829	2.57543e-08	1.9826e-06	1.8716	0.22202
Nfix	ENSMUSG00000001911	8	-1.32178	2.84366e-08	2.1754e-06	4.47586	1.72913
Scn3b	ENSMUSG00000049281	9	0.850875	2.8745e-08	2.18534e-06	26.4712	46.6462
Zfp385a	ENSMUSG00000000552	15	0.841996	3.02755e-08	2.27952e-06	28.6039	49.7516
Sstr4	ENSMUSG00000037014	2	-4.2528	3.03563e-08	2.27952e-06	4.69557	0.284479
Fgd4	ENSMUSG00000022788	16	-1.65751	3.17203e-08	2.36742e-06	2.02466	0.656471
Dbpht2	ENSMUSG00000029878	12	-0.757048	3.39756e-08	2.52037e-06	84.5079	48.4261
Prr36	ENSMUSG00000064125	8	-1.63901	3.4817e-08	2.56723e-06	3.75142	1.15919
Thpo	ENSMUSG00000022847	16	4.12453	3.54893e-08	2.57035e-06	0.215456	3.16007
Frem2	ENSMUSG00000037016	3	2.05071	3.54669e-08	2.57035e-06	0.307915	1.2705
Wfs1	ENSMUSG00000039474	5	-0.869553	3.54469e-08	2.57035e-06	63.4673	33.9709
N4bp2l1	ENSMUSG00000041132	5	1.17829	3.77131e-08	2.71534e-06	6.78157	14.9129
Enc1	ENSMUSG00000041773	13	-0.652442	3.91036e-08	2.78272e-06	100.095	61.9024
Ubr3	ENSMUSG00000044308	2	0.9817	3.88937e-08	2.78272e-06	132.517	260.487
Adra2c	ENSMUSG00000045318	5	-1.38349	4.23422e-08	2.99577e-06	7.69057	2.92625
Vat1l	ENSMUSG00000046844	8	0.902019	4.77705e-08	3.3412e-06	54.3127	99.4021
Slitrk1	ENSMUSG00000075478	14	-1.08088	4.7628e-08	3.3412e-06	10.27	4.72625
Man1c1	ENSMUSG00000037306	4	-1.37715	4.87622e-08	3.39119e-06	3.84431	1.42871
Rerg	ENSMUSG00000030222	6	0.824854	5.10156e-08	3.52786e-06	26.134	45.3102
Slc6a1	ENSMUSG00000030310	6	0.907396	5.64276e-08	3.88019e-06	21.9445	40.4367
Gpr101	ENSMUSG00000036357	X	-1.99669	5.6845e-08	3.88706e-06	2.64049	0.623664
Prex1	ENSMUSG00000039621	2	0.863272	5.9905e-08	4.07354e-06	5.96986	10.549
Gfra1	ENSMUSG00000025089	19	-2.68753	6.05375e-08	4.0938e-06	1.77196	0.26523
Tbr1	ENSMUSG00000035033	2	-2.09056	6.30565e-08	4.24072e-06	5.5344	1.31175
Rims3	ENSMUSG00000032890	4	-0.953771	6.54335e-08	4.37654e-06	6.90958	3.46825
Vstm2a	ENSMUSG00000048834	11	-0.955772	6.80876e-08	4.52931e-06	18.2679	9.02791
Gpr149	ENSMUSG00000043441	3	1.48325	7.3912e-08	4.89018e-06	1.82049	5.04687
Nexn	ENSMUSG00000039103	3	-0.7107	7.56926e-08	4.98106e-06	50.7367	30.1606
Pcp4l1	ENSMUSG00000038370	1	0.607417	7.70155e-08	5.04102e-06	888.252	1318.65
Tox	ENSMUSG00000041272	4	-2.25309	7.88412e-08	5.13306e-06	2.00535	0.421991
Zdbf2	ENSMUSG00000027520	1	-0.801257	8.2528e-08	5.34467e-06	11.2458	6.26822
Ptpro	ENSMUSG00000030223	6	1.14189	8.50443e-08	5.44996e-06	3.34703	7.29439
Pak6	ENSMUSG00000074923	2	-0.837649	8.47745e-08	5.44996e-06	13.6009	7.44092
Dscaml1	ENSMUSG00000032087	9	1.29601	9.15697e-08	5.83757e-06	1.67278	3.90875
Nrgn	ENSMUSG00000053310	9	0.704547	9.42468e-08	5.9771e-06	605.486	960.561
Galnt13	ENSMUSG00000060988	2	0.702869	9.96437e-08	6.25695e-06	16.4084	26.0145
Csdc2	ENSMUSG00000042109	15	-1.11636	9.96818e-08	6.25695e-06	10.1073	4.65098
Fxyd6	ENSMUSG00000066705	9	-2.35275	1.07047e-07	6.68497e-06	4.22566	0.79227
Slc5a7	ENSMUSG00000023945	17	3.30132	1.08298e-07	6.69478e-06	0.194908	1.7487
Ppm1e	ENSMUSG00000046442	11	-1.38355	1.08146e-07	6.69478e-06	5.51922	2.06303
Fam163a	ENSMUSG00000015484	1	1.73677	1.1201e-07	6.88946e-06	1.53124	4.58083
Ablim1	ENSMUSG00000025085	19	-1.2319	1.21962e-07	7.42695e-06	2.82814	1.17429
Pmepa1	ENSMUSG00000038400	2	0.722307	1.21584e-07	7.42695e-06	24.3604	39.2754
Camk2d	ENSMUSG00000053819	3	-1.26135	1.24401e-07	7.53794e-06	6.06187	2.42751
C2cd4c	ENSMUSG00000045912	10	-1.887	1.3759e-07	8.25537e-06	1.30114	0.3473
Slc1a2	ENSMUSG00000005089	2	-0.846793	1.37351e-07	8.25537e-06	10.8109	5.94337
Rbp1	ENSMUSG00000046402	9	-1.79857	1.39773e-07	8.34545e-06	3.89987	1.06806
Rasd2	ENSMUSG00000034472	8	0.647898	1.44722e-07	8.59899e-06	247.736	380.316
Adcy1	ENSMUSG00000020431	11	0.806451	1.47333e-07	8.71188e-06	4.9173	8.38514
Drp2	ENSMUSG00000000223	X	0.732916	1.5495e-07	9.11822e-06	12.2077	19.7453
Lrpap1	ENSMUSG00000029103	5	-0.713451	1.58546e-07	9.27394e-06	32.1989	19.0497
Tle3	ENSMUSG00000032280	9	-2.16472	1.59112e-07	9.27394e-06	0.876426	0.192203
Dusp4	ENSMUSG00000031530	8	-2.4644	1.62093e-07	9.40292e-06	2.38769	0.445321
Car12	ENSMUSG00000032373	9	-0.854297	1.69895e-07	9.783e-06	20.3419	11.0477
Zeb2	ENSMUSG00000026872	2	-1.14769	1.70243e-07	9.783e-06	2.46944	1.07472
Mmp17	ENSMUSG00000029436	5	0.713683	1.7209e-07	9.79711e-06	21.136	33.7573
Stk39	ENSMUSG00000027030	2	-0.690708	1.71734e-07	9.79711e-06	32.4502	19.5326
Maf	ENSMUSG00000055435	8	3.33046	1.87651e-07	1.06336e-05	0.0861978	0.823975
Htr2c	ENSMUSG00000041380	X	0.920608	1.95832e-07	1.0998e-05	10.0191	18.6424
Syt10	ENSMUSG00000063260	15	-1.35641	1.95879e-07	1.0998e-05	8.15699	3.05749
Arhgap36	ENSMUSG00000036198	X	-4.93069	1.99109e-07	1.11063e-05	1.43622	0.0575822
Slc41a1	ENSMUSG00000013275	1	0.710575	1.99622e-07	1.11063e-05	20.6665	32.8126
Sorcs2	ENSMUSG00000029093	5	0.740192	2.015e-07	1.116e-05	10.4113	16.8865
Il1rapl2	ENSMUSG00000059203	X	-3.13986	2.13349e-07	1.1763e-05	1.33436	0.14472
Mdfic	ENSMUSG00000041390	6	-2.71152	2.19544e-07	1.20503e-05	1.5127	0.222755
Osbpl10	ENSMUSG00000040875	9	-2.17983	2.42363e-07	1.32434e-05	2.46554	0.521363
Cadm1	ENSMUSG00000032076	9	-0.85022	2.5108e-07	1.36532e-05	12.3999	6.68027
Neurod2	ENSMUSG00000038255	11	-2.79321	2.52094e-07	1.36532e-05	2.35141	0.334085
Atp2b4	ENSMUSG00000026463	1	-0.903308	2.60871e-07	1.40468e-05	5.55184	2.86706
Cdkl4	ENSMUSG00000033966	17	-1.27227	2.62803e-07	1.40468e-05	7.17894	2.88101
Mta3	ENSMUSG00000055817	17	-1.03488	2.6179e-07	1.40468e-05	9.01084	4.22359
Disp2	ENSMUSG00000040035	2	-0.781471	2.7606e-07	1.46912e-05	8.80236	4.98358
Scrt2	ENSMUSG00000060257	2	0.928226	2.84929e-07	1.50976e-05	8.62232	15.9162
Sox2	ENSMUSG00000074637	3	1.93751	2.96562e-07	1.56462e-05	1.3067	4.78624
Cldn1	ENSMUSG00000022512	16	3.19356	2.98388e-07	1.5675e-05	0.219637	1.92343
Gng4	ENSMUSG00000021303	13	-1.19599	3.02156e-07	1.58051e-05	7.87721	3.35637
Cyp2s1	ENSMUSG00000040703	7	0.966055	3.13285e-07	1.63175e-05	5.88157	11.0933
Camk2n1	ENSMUSG00000046447	4	-0.539668	3.24135e-07	1.6811e-05	556.115	372.573
Aff3	ENSMUSG00000037138	1	0.602012	3.3502e-07	1.73023e-05	36.4074	53.7999
Spon1	ENSMUSG00000038156	7	-1.12494	3.41166e-07	1.75457e-05	4.27066	1.91589
Pcp4	ENSMUSG00000090223	16	-0.762169	3.48434e-07	1.78445e-05	5761.42	3374.41
Dpp6	ENSMUSG00000061576	5	0.637403	3.55776e-07	1.81446e-05	25.9762	39.2794
Pea15a	ENSMUSG00000013698	1	-0.730917	3.61795e-07	1.8375e-05	34.1332	20.1034
Dusp14	ENSMUSG00000018648	11	-0.795327	3.69662e-07	1.8697e-05	86.0877	48.2555
Sema7a	ENSMUSG00000038264	9	0.684441	3.77202e-07	1.89998e-05	22.3853	34.9973
Ecel1	ENSMUSG00000026247	1	4.1563	3.78898e-07	1.9007e-05	0.100833	1.57839
Myo5a	ENSMUSG00000034593	9	0.539569	3.97138e-07	1.98407e-05	60.173	85.1353
Specc1l	ENSMUSG00000033444	10	0.748214	4.39575e-07	2.18715e-05	6.8168	11.1547
Lrrc55	ENSMUSG00000075224	2	-1.53945	4.43799e-07	2.19729e-05	5.51229	2.0317
Dpysl5	ENSMUSG00000029168	5	-0.755251	4.45203e-07	2.19729e-05	10.4257	6.01929
Stmn1	ENSMUSG00000028832	4	-1.15883	4.50068e-07	2.21238e-05	24.7604	10.7541
Slc4a11	ENSMUSG00000074796	2	-2.32178	4.54482e-07	2.22515e-05	2.08124	0.432249
Rragd	ENSMUSG00000028278	4	-0.543555	4.60622e-07	2.24622e-05	143.622	96.0536
Gabrg3	ENSMUSG00000055026	7	0.748237	4.71826e-07	2.29173e-05	7.58299	12.4871
Nefl	ENSMUSG00000022055	14	-0.64967	4.91557e-07	2.37813e-05	149.07	93.2797
Igfbp4	ENSMUSG00000017493	11	-1.15377	5.42263e-07	2.61311e-05	4.43149	1.94305
Tmem44	ENSMUSG00000022537	16	-1.23978	5.59457e-07	2.68539e-05	5.84667	2.50215
Sfmbt2	ENSMUSG00000061186	2	3.03441	5.69041e-07	2.72073e-05	0.145786	0.956101
Pgm2l1	ENSMUSG00000030729	7	-0.566733	6.13786e-07	2.92325e-05	50.8765	33.371
Inpp1	ENSMUSG00000026102	1	-0.902442	6.2183e-07	2.95008e-05	9.11673	4.75205
Rph3a	ENSMUSG00000029608	5	-0.628695	6.27882e-07	2.96729e-05	65.6831	41.3156
Tmtc1	ENSMUSG00000030306	6	0.584492	6.58617e-07	3.10057e-05	18.4903	26.9507
Efcab1	ENSMUSG00000068617	16	-1.06855	6.82647e-07	3.20138e-05	9.12695	4.34575
Gnal	ENSMUSG00000024524	18	0.504023	7.00271e-07	3.26876e-05	471.78	653.135
Hpcal4	ENSMUSG00000046093	4	-0.576216	7.02357e-07	3.26876e-05	363.906	237.943
Cyp46a1	ENSMUSG00000021259	12	0.714455	7.16692e-07	3.32284e-05	42.7963	67.9332
Scmh1	ENSMUSG00000000085	4	0.590116	7.31202e-07	3.37732e-05	39.1842	57.5055
Sema6d	ENSMUSG00000027200	2	-0.900189	7.45721e-07	3.43144e-05	5.46405	2.82626
Ak5	ENSMUSG00000039058	3	-0.836998	7.9245e-07	3.6328e-05	14.4243	7.87302
Phlda1	ENSMUSG00000020205	10	0.67191	8.4139e-07	3.84277e-05	31.4681	48.604
Xylt1	ENSMUSG00000030657	7	-1.22847	8.54584e-07	3.88852e-05	2.317	0.940872
Dpp10	ENSMUSG00000036815	1	-0.76446	8.60558e-07	3.9012e-05	3.39321	1.9349
Slc38a4	ENSMUSG00000022464	15	-2.50206	8.77474e-07	3.94863e-05	1.3245	0.24947
Elavl4	ENSMUSG00000028546	4	-1.12315	8.76092e-07	3.94863e-05	5.09847	2.30276
Cmtm4	ENSMUSG00000096188	8	-0.776491	9.0256e-07	4.04664e-05	8.30213	4.70452
Ctgf	ENSMUSG00000019997	10	-2.99188	9.17876e-07	4.10029e-05	1.77046	0.211481
Reln	ENSMUSG00000042453	5	-0.61148	9.43706e-07	4.20035e-05	13.9842	8.96077
Fam184b	ENSMUSG00000015879	5	-0.959106	9.64369e-07	4.27677e-05	4.97098	2.47379
Slc30a10	ENSMUSG00000026614	1	-0.813841	9.71857e-07	4.27897e-05	9.76524	5.47119
Lgi3	ENSMUSG00000033595	14	1.41273	9.70296e-07	4.27897e-05	1.99542	5.18257
Chat	ENSMUSG00000021919	14	2.75402	9.81507e-07	4.29059e-05	0.376415	2.2532
Dab2ip	ENSMUSG00000026883	2	0.653106	9.78274e-07	4.29059e-05	15.7968	24.3106
Pde1c	ENSMUSG00000004347	6	-0.672242	9.89782e-07	4.31136e-05	10.0772	6.14635
Tbc1d8	ENSMUSG00000003134	1	0.616129	1.04964e-06	4.5559e-05	31.7387	47.5996
Zic1	ENSMUSG00000032368	9	2.41438	1.07382e-06	4.64435e-05	0.277453	1.35262
Dock4	ENSMUSG00000035954	12	-0.52595	1.09427e-06	4.71615e-05	42.049	28.4059
Stmn4	ENSMUSG00000022044	14	0.588587	1.10808e-06	4.7589e-05	92.4165	135.441
Lxn	ENSMUSG00000047557	3	-1.40946	1.11842e-06	4.78652e-05	10.3609	3.81505
Rpl10a	ENSMUSG00000037805	17	0.561641	1.24851e-06	5.32467e-05	116.042	166.956
Oxr1	ENSMUSG00000022307	15	-0.659619	1.25786e-06	5.3459e-05	24.952	15.3191
Tpm2	ENSMUSG00000028464	4	0.795613	1.31924e-06	5.58736e-05	10.8653	18.3331
Ahnak	ENSMUSG00000069833	19	-1.17647	1.32448e-06	5.59023e-05	0.957198	0.429196
Unc13c	ENSMUSG00000062151	9	-0.579426	1.39704e-06	5.87622e-05	26.0246	17.0108
Prkg1	ENSMUSG00000052920	19	-1.70482	1.43501e-06	5.99473e-05	3.36619	0.998793
Yeats2	ENSMUSG00000041215	16	1.14604	1.43368e-06	5.99473e-05	3.81065	8.26251
Frrs1l	ENSMUSG00000045589	4	0.529398	1.44557e-06	6.0183e-05	57.044	79.942
Slc10a4	ENSMUSG00000029219	5	3.64888	1.48812e-06	6.17445e-05	0.210207	2.5774
Nrn1	ENSMUSG00000039114	13	-1.74099	1.55201e-06	6.41776e-05	4.70083	1.36377
Sh3bgrl3	ENSMUSG00000028843	4	-0.684152	1.56204e-06	6.43748e-05	620.842	379.809
B4galnt1	ENSMUSG00000006731	10	0.598944	1.57323e-06	6.46184e-05	34.7953	51.4486
Gng7	ENSMUSG00000048240	10	0.535407	1.6018e-06	6.5572e-05	405.61	576.307
Rab8b	ENSMUSG00000036943	9	-0.630682	1.64174e-06	6.69831e-05	16.5607	10.4208
Dctd	ENSMUSG00000031562	8	1.04839	1.72776e-06	7.02584e-05	4.04507	8.13898
1700037H04Rik	ENSMUSG00000027327	2	-0.736955	1.77929e-06	7.21144e-05	222.85	132.21
Il20ra	ENSMUSG00000020007	10	-4.00565	1.7864e-06	7.21636e-05	1.86549	0.165058
Gnb5	ENSMUSG00000032192	9	0.488597	1.81121e-06	7.29251e-05	204.504	279.725
Gdap1l1	ENSMUSG00000017943	2	-0.774381	1.86749e-06	7.49447e-05	14.7656	8.39847
Rnf150	ENSMUSG00000047747	8	0.548118	1.8738e-06	7.4952e-05	25.0069	35.6105
Hist1h2bc	ENSMUSG00000018102	13	0.713338	1.95279e-06	7.78573e-05	32.2755	50.9627
Hrh2	ENSMUSG00000034987	13	-1.52065	1.96492e-06	7.80865e-05	2.56216	0.863433
Map4k3	ENSMUSG00000024242	17	-0.748275	1.98278e-06	7.85412e-05	16.5869	9.5772
Rgs7bp	ENSMUSG00000021719	13	0.473521	2.01266e-06	7.94677e-05	181.524	245.372
Arhgef3	ENSMUSG00000021895	14	-0.595266	2.04401e-06	8.04459e-05	42.3623	27.2521
Lrrn1	ENSMUSG00000034648	6	0.870531	2.07952e-06	8.15813e-05	5.22351	9.29049
Gm4894	ENSMUSG00000054156	9	6.81738	2.14228e-06	8.37747e-05	0	0.744969
Pde10a	ENSMUSG00000023868	17	0.410426	2.16434e-06	8.43678e-05	473.827	612.814
Klf3	ENSMUSG00000029178	5	0.715324	2.20202e-06	8.55642e-05	5.93469	9.46531
Grik2	ENSMUSG00000056073	10	-0.56457	2.29759e-06	8.89953e-05	12.6948	8.36422
Fbxw7	ENSMUSG00000028086	3	-0.55018	2.33644e-06	9.02146e-05	49.3554	32.7135
Ociad2	ENSMUSG00000029153	5	-0.585338	2.34483e-06	9.02538e-05	62.2949	40.2734
Galnt17	ENSMUSG00000034040	5	0.719931	2.38505e-06	9.15143e-05	3.85173	6.14055
Hs3st2	ENSMUSG00000046321	7	-1.75774	2.42431e-06	9.273e-05	2.82747	0.812269
Abr	ENSMUSG00000017631	11	-0.66559	2.55094e-06	9.72696e-05	80.9878	49.9509
Smpd3	ENSMUSG00000031906	8	0.598369	2.56062e-06	9.73355e-05	24.6846	36.4577
Foxp1	ENSMUSG00000030067	6	0.461229	2.63488e-06	9.9848e-05	198.346	265.631
Cacna1i	ENSMUSG00000022416	15	0.737439	2.65061e-06	0.000100134	5.8008	9.46778
Abi3bp	ENSMUSG00000035258	16	-0.972107	2.72515e-06	0.000102634	4.05788	2.03995
Pou3f2	ENSMUSG00000095139	4	-1.18555	2.80513e-06	0.000105321	2.44526	1.03646
Dok7	ENSMUSG00000044716	5	-1.61088	2.90776e-06	0.000108841	3.24181	1.02289
Ptprt	ENSMUSG00000053141	2	-0.737597	2.98436e-06	0.000111368	6.23731	3.69112
Bri3bp	ENSMUSG00000037905	5	-0.659304	3.05267e-06	0.000113571	8.53902	5.24277
1700001L19Rik	ENSMUSG00000021534	13	-2.92158	3.09708e-06	0.000114874	2.02981	0.311665
Tuba8	ENSMUSG00000030137	6	-2.60508	3.14944e-06	0.000116463	2.08644	0.342312
Gfra2	ENSMUSG00000022103	14	-1.80126	3.24083e-06	0.000119481	2.1545	0.612
Vwc2l	ENSMUSG00000045648	1	-2.18788	3.35994e-06	0.0001235	1.24993	0.272478
Slc17a8	ENSMUSG00000019935	10	3.13713	3.39038e-06	0.000124246	0.141097	1.06967
Ap3b2	ENSMUSG00000062444	7	-0.624788	3.49876e-06	0.000127835	19.9973	12.5764
Dmd	ENSMUSG00000045103	X	0.635894	3.52049e-06	0.000128246	3.32057	4.9795
Hap1	ENSMUSG00000006930	11	-0.701922	3.67375e-06	0.00013342	13.3243	7.97293
Pcdhgc5	ENSMUSG00000102543	18	0.589972	3.68431e-06	0.00013342	13.4997	19.7602
Ap1s1	ENSMUSG00000004849	5	-0.551239	3.70806e-06	0.000133884	330.171	219.803
Zfp512	ENSMUSG00000062761	5	-0.641415	3.76107e-06	0.000135094	15.8383	9.91928
Kcnj3	ENSMUSG00000026824	2	-0.997272	3.76364e-06	0.000135094	4.00406	1.92092
Rgma	ENSMUSG00000070509	7	1.44161	3.80079e-06	0.000136028	0.966765	2.57645
Ust	ENSMUSG00000047712	10	-0.762324	3.94326e-06	0.000140451	7.50088	4.32012
Ctps2	ENSMUSG00000031360	X	-1.18686	3.95337e-06	0.000140451	5.33844	2.28574
Rasal1	ENSMUSG00000029602	5	-1.44975	3.9588e-06	0.000140451	2.71847	0.96506
Rfx5	ENSMUSG00000005774	3	0.941035	4.2123e-06	0.000148584	2.97643	5.50808
Gse1	ENSMUSG00000031822	8	1.14017	4.20818e-06	0.000148584	6.65753	14.9804
Kdm6b	ENSMUSG00000018476	11	1.00255	4.27469e-06	0.000150351	3.76973	7.48299
Cdhr1	ENSMUSG00000021803	14	-1.77705	4.31016e-06	0.000151165	1.57306	0.455516
Hipk4	ENSMUSG00000040424	7	0.576122	4.32663e-06	0.000151308	36.3458	52.5564
Pcnp	ENSMUSG00000071533	16	-0.692127	4.3415e-06	0.000151396	30.577	18.6515
Macrod2	ENSMUSG00000068205	2	-0.556713	4.4704e-06	0.000155448	39.407	26.0644
Ssbp3	ENSMUSG00000061887	4	-0.615783	4.5475e-06	0.000157681	32.4684	20.5658
Zfp811	ENSMUSG00000055202	17	-1.5438	4.61195e-06	0.000159464	2.12551	0.725457
Map3k20	ENSMUSG00000004085	2	0.880049	4.68385e-06	0.000160589	2.81231	5.11203
Cyp11a1	ENSMUSG00000032323	9	1.22394	4.67373e-06	0.000160589	1.52249	3.5153
Mdk	ENSMUSG00000027239	2	-3.88596	4.65836e-06	0.000160589	2.72409	0.182337
Ccdc82	ENSMUSG00000079084	9	-1.12516	4.71634e-06	0.000161251	2.68397	1.2086
Reep2	ENSMUSG00000038555	18	0.564398	4.76429e-06	0.000162437	40.2429	57.8806
Aff1	ENSMUSG00000029313	5	-0.661045	4.80282e-06	0.000163296	7.40106	4.5361
Slc22a23	ENSMUSG00000038267	13	0.617246	4.82432e-06	0.000163573	11.0399	16.5676
Sash1	ENSMUSG00000015305	10	-0.738873	4.8512e-06	0.000164029	5.79413	3.44384
Zcchc12	ENSMUSG00000036699	X	-0.712489	5.30949e-06	0.000179031	22.1971	13.0789
Khdrbs3	ENSMUSG00000022332	15	-0.627893	5.38408e-06	0.000181047	22.2062	14.08
Mapk6	ENSMUSG00000042688	9	0.52549	5.57346e-06	0.000186902	27.0914	37.9934
Fam196a	ENSMUSG00000073805	7	0.813607	5.61022e-06	0.00018762	5.05421	8.5659
Iqgap2	ENSMUSG00000021676	13	0.676253	5.67667e-06	0.000189326	9.29445	14.5275
Abca8b	ENSMUSG00000020620	11	-1.00593	5.75104e-06	0.000191285	2.15902	1.05195
Atp6v1c2	ENSMUSG00000020566	12	-3.87195	5.87348e-06	0.000194828	2.44134	0.18631
Fzd1	ENSMUSG00000044674	5	2.71197	6.00975e-06	0.000198809	0.16027	0.974087
Pde4b	ENSMUSG00000028525	4	0.470018	6.03648e-06	0.000199155	79.0604	106.696
Gpsm1	ENSMUSG00000026930	2	-0.818156	6.111e-06	0.000201072	9.73606	5.34297
Scarb1	ENSMUSG00000037936	5	0.859807	6.14645e-06	0.000201696	4.86838	8.76394
Klf5	ENSMUSG00000005148	14	-0.760198	6.23481e-06	0.000203504	12.8948	7.36382
Stx7	ENSMUSG00000019998	10	-0.580372	6.21847e-06	0.000203504	46.2197	30.303
Mctp1	ENSMUSG00000021596	13	-0.479745	6.26795e-06	0.000204042	82.0658	57.1124
Medag	ENSMUSG00000029659	5	-2.13564	6.34508e-06	0.000206005	1.78096	0.392391
Fblim1	ENSMUSG00000006219	4	1.18895	6.42546e-06	0.000208063	3.13611	7.19401
Ptpn5	ENSMUSG00000030854	7	0.433639	6.49403e-06	0.000209728	382.078	501.902
D430041D05Rik	ENSMUSG00000068373	2	0.480625	6.54011e-06	0.000210661	17.4787	23.7088
Bcor	ENSMUSG00000040363	X	1.501	6.60566e-06	0.000212213	10.164	31.8134
Pls3	ENSMUSG00000016382	X	-0.642101	6.62421e-06	0.000212252	24.3601	15.0881
Tnrc18	ENSMUSG00000039477	5	1.62832	6.70489e-06	0.000214276	12.0309	41.6979
Plcxd2	ENSMUSG00000087141	16	-0.899015	6.73862e-06	0.000214794	2.65816	1.37413
Mamld1	ENSMUSG00000059401	X	-0.584535	6.87409e-06	0.000218364	16.0826	10.4415
Sox5	ENSMUSG00000041540	6	-1.78783	6.89233e-06	0.000218364	1.0494	0.294979
Nfia	ENSMUSG00000028565	4	-0.907753	6.90415e-06	0.000218364	1.84709	0.952778
Habp4	ENSMUSG00000021476	13	-0.516255	7.02318e-06	0.000221556	37.2981	25.4397
Kcna6	ENSMUSG00000038077	6	-0.932452	7.05194e-06	0.000221891	4.60927	2.45547
Lamc1	ENSMUSG00000026478	1	0.854531	7.11756e-06	0.000223382	1.87211	3.30708
Mtpn	ENSMUSG00000029840	6	-0.484535	7.21648e-06	0.000225907	278.683	193.31
Cacna1c	ENSMUSG00000051331	6	0.515595	7.31113e-06	0.000228286	9.02795	12.541
Ckb	ENSMUSG00000001270	12	0.474338	7.34689e-06	0.000228819	463.516	626.46
Cox18	ENSMUSG00000035505	5	0.933561	7.44759e-06	0.000230781	6.73251	12.5616
Galnt7	ENSMUSG00000031608	8	1.46744	7.44686e-06	0.000230781	0.754576	2.00124
Cux2	ENSMUSG00000042589	5	-1.45857	7.56197e-06	0.00023278	1.63846	0.571442
Hist1h1c	ENSMUSG00000036181	13	0.5922	7.56917e-06	0.00023278	44.174	65.0619
Hist3h2a	ENSMUSG00000078851	11	0.565786	7.5599e-06	0.00023278	30.5059	44.1547
Btbd10	ENSMUSG00000038187	7	-0.629677	7.67865e-06	0.000235556	23.6153	14.8387
Cacna2d2	ENSMUSG00000010066	9	0.601534	7.70989e-06	0.000235923	11.1053	16.3426
Ablim2	ENSMUSG00000029095	5	0.452925	7.7587e-06	0.000236824	135.862	180.887
Utrn	ENSMUSG00000019820	10	0.577005	7.83547e-06	0.000238573	17.4014	25.3405
Snap91	ENSMUSG00000033419	9	-0.520147	7.88201e-06	0.000239394	55.1782	37.5149
Arhgap31	ENSMUSG00000022799	16	1.25063	8.00319e-06	0.000242473	0.755323	1.69175
Bmp7	ENSMUSG00000008999	2	1.6403	8.15717e-06	0.000246528	0.769452	2.3485
Ahi1	ENSMUSG00000019986	10	-0.590775	8.21829e-06	0.000247763	50.6055	32.8403
Ncoa2	ENSMUSG00000005886	1	0.491686	8.25828e-06	0.000248357	25.8204	35.2741
Cntnap5a	ENSMUSG00000070695	1	-0.601088	8.32231e-06	0.000249059	5.68838	3.66749
Cdkn1a	ENSMUSG00000023067	17	-1.06039	8.31682e-06	0.000249059	16.2027	7.70569
Igfbp5	ENSMUSG00000026185	1	-1.02143	8.61407e-06	0.000256575	2.89046	1.35783
Six3	ENSMUSG00000038805	17	0.491579	8.62335e-06	0.000256575	37.7439	51.6718
Pcdhb16	ENSMUSG00000047910	18	0.759693	8.63634e-06	0.000256575	3.29636	5.43899
Rit1	ENSMUSG00000028057	3	0.850713	8.76763e-06	0.000259845	7.17646	12.8428
Fgf12	ENSMUSG00000022523	16	-0.509429	8.89479e-06	0.000261712	36.2862	24.8122
Prima1	ENSMUSG00000041669	12	0.90106	8.88189e-06	0.000261712	15.2686	28.1984
Tubb2a	ENSMUSG00000058672	13	-0.530562	8.86474e-06	0.000261712	75.5528	50.9375
Map1b	ENSMUSG00000052727	13	-0.401497	9.38585e-06	0.000275498	206.257	151.857
Crabp1	ENSMUSG00000032291	9	-1.14064	9.42648e-06	0.000276029	18.8238	8.25556
Rapgef4	ENSMUSG00000049044	2	-0.495853	9.55946e-06	0.000279255	40.1799	27.6667
Iqsec3	ENSMUSG00000040797	6	-0.69869	9.5926e-06	0.000279556	4.9743	2.94792
Heg1	ENSMUSG00000075254	16	1.13245	9.7369e-06	0.000283087	0.642749	1.38522
Acly	ENSMUSG00000020917	11	0.580384	9.95193e-06	0.000288653	18.7701	27.3977
Synpo2	ENSMUSG00000050315	3	0.762321	1.01631e-05	0.000294081	4.55586	7.55718
Foxp4	ENSMUSG00000023991	17	-0.93165	1.03054e-05	0.000297494	8.17237	4.1302
Coro2a	ENSMUSG00000028337	4	-0.984205	1.05047e-05	0.000302536	5.19036	2.52574
Rpl22l1	ENSMUSG00000039221	3	-0.64739	1.07188e-05	0.000307975	29.8522	18.5722
Pkp2	ENSMUSG00000041957	16	-1.3058	1.08053e-05	0.000309735	3.13519	1.21974
Ctsz	ENSMUSG00000016256	2	1.30378	1.09258e-05	0.000312458	3.09468	7.72522
Syne1	ENSMUSG00000096054	10	0.423414	1.09537e-05	0.000312526	16.835	21.9921
Galnt18	ENSMUSG00000038296	7	-0.812227	1.10379e-05	0.000314196	9.95078	5.47412
Kalrn	ENSMUSG00000061751	16	0.687861	1.16575e-05	0.00033052	115.955	183.645
Pir	ENSMUSG00000031379	X	-2.43975	1.16654e-05	0.00033052	1.28929	0.235412
Lats2	ENSMUSG00000021959	14	1.76617	1.17363e-05	0.00033176	0.333854	1.09117
Id4	ENSMUSG00000021379	13	-0.705145	1.20105e-05	0.000338728	17.9566	10.6551
Bahcc1	ENSMUSG00000039741	11	1.87093	1.2039e-05	0.000338751	6.02326	25.428
Slc39a13	ENSMUSG00000002105	2	1.05511	1.22977e-05	0.000345237	2.58695	5.22949
Pde9a	ENSMUSG00000041119	17	-1.0295	1.23688e-05	0.000345648	6.07515	2.85308
Serpina9	ENSMUSG00000058260	12	0.578879	1.23646e-05	0.000345648	17.3538	25.2857
Rpl35a	ENSMUSG00000060636	16	-0.613112	1.24269e-05	0.000346481	17.8422	11.3728
Nrp2	ENSMUSG00000025969	1	-1.82818	1.25054e-05	0.00034733	0.986662	0.272423
Fkbp9	ENSMUSG00000029781	6	0.77816	1.25141e-05	0.00034733	5.06868	8.35472
Ctsb	ENSMUSG00000021939	14	0.467029	1.26193e-05	0.000347973	70.9636	95.8712
Gnaz	ENSMUSG00000040009	10	-0.529486	1.25897e-05	0.000347973	34.6999	23.4257
Sbk1	ENSMUSG00000042978	7	0.60272	1.26225e-05	0.000347973	8.53674	12.6739
Tgfbr2	ENSMUSG00000032440	9	2.23197	1.26561e-05	0.000348114	0.107138	0.496487
Pycr1	ENSMUSG00000025140	11	-1.62747	1.27229e-05	0.000349167	2.05294	0.647976
S100a16	ENSMUSG00000074457	3	-1.26761	1.29493e-05	0.000354585	7.76521	3.12267
Nt5c1a	ENSMUSG00000054958	4	-2.35908	1.30858e-05	0.000357522	3.07142	0.706183
Mpped2	ENSMUSG00000016386	2	0.438871	1.33115e-05	0.00036288	83.5158	110.105
Hist1h2be	ENSMUSG00000047246	13	0.974144	1.34248e-05	0.000365156	5.5397	10.8253
Sstr2	ENSMUSG00000047904	11	-2.42183	1.37988e-05	0.000374495	1.79799	0.318379
Thrb	ENSMUSG00000021779	14	0.644338	1.38609e-05	0.000375348	20.5156	31.6337
Trim9	ENSMUSG00000021071	12	0.431682	1.41658e-05	0.000382758	98.1555	128.764
Tpd52	ENSMUSG00000027506	3	-0.593803	1.4299e-05	0.000385506	9.30297	5.98722
Nfib	ENSMUSG00000008575	4	-1.18012	1.44005e-05	0.00038739	1.62473	0.694706
Tacr1	ENSMUSG00000030043	6	1.19982	1.46722e-05	0.000393833	1.26699	2.88026
Cd72	ENSMUSG00000028459	4	1.68335	1.47147e-05	0.00039411	0.967541	3.0846
Stc1	ENSMUSG00000014813	14	0.780638	1.51997e-05	0.000406133	4.144	6.92843
Lhx8	ENSMUSG00000096225	3	2.39827	1.523e-05	0.000406133	0.405296	1.95195
Fn3k	ENSMUSG00000025175	11	-0.670209	1.52648e-05	0.000406176	14.3966	8.84941
Ptpn7	ENSMUSG00000031506	1	0.71199	1.53772e-05	0.000408279	5.75804	9.21106
Fhl1	ENSMUSG00000023092	X	-0.599635	1.57587e-05	0.000417504	21.0043	13.4611
Siae	ENSMUSG00000001942	9	0.763374	1.58872e-05	0.000419999	3.60015	5.95298
Plxna2	ENSMUSG00000026640	1	-0.474949	1.62011e-05	0.000426455	16.84	11.812
Diaph2	ENSMUSG00000034480	X	-0.458911	1.61684e-05	0.000426455	25.4311	17.996
Trpc3	ENSMUSG00000027716	3	2.27216	1.62874e-05	0.000426889	0.346945	1.65112
Bbx	ENSMUSG00000022641	16	0.493652	1.62859e-05	0.000426889	16.3368	22.3852
Rap2b	ENSMUSG00000036894	3	-0.496992	1.65175e-05	0.000431995	23.7764	16.3728
Prkar1b	ENSMUSG00000025855	5	-0.464599	1.67974e-05	0.000438379	119.518	84.3359
6430548M08Rik	ENSMUSG00000031824	8	-0.554934	1.69322e-05	0.000440957	14.2805	9.45252
Fndc9	ENSMUSG00000048721	11	-0.783191	1.72987e-05	0.000449546	8.9572	5.05964
Mapk4	ENSMUSG00000024558	18	-0.449105	1.75097e-05	0.000451629	56.4336	40.311
Atg7	ENSMUSG00000030314	6	0.829581	1.75586e-05	0.000451629	8.01923	13.8584
Cep170b	ENSMUSG00000072825	12	-0.50336	1.75504e-05	0.000451629	22.6452	15.5891
Nudt4	ENSMUSG00000020029	10	-0.65388	1.75633e-05	0.000451629	12.1964	7.61541
Hist1h4k	ENSMUSG00000064288	13	1.36218	1.75001e-05	0.000451629	10.909	28.0962
Rsph9	ENSMUSG00000023966	17	-2.31649	1.76803e-05	0.000453683	3.31605	0.648837
Cacna1e	ENSMUSG00000004110	1	0.414817	1.78342e-05	0.000456675	28.0303	36.3968
Tgfa	ENSMUSG00000029999	6	0.510629	1.79343e-05	0.000457536	38.4315	53.5238
Kcnq5	ENSMUSG00000028033	1	-0.473999	1.79426e-05	0.000457536	21.5474	15.1321
Nrg1	ENSMUSG00000062991	8	0.639909	1.79883e-05	0.000457748	6.8748	10.3753
Pbdc1	ENSMUSG00000031226	X	-0.752614	1.80849e-05	0.000459251	7.91622	4.62853
Gad2	ENSMUSG00000026787	2	-0.402449	1.83405e-05	0.000464777	444.118	326.292
Sparcl1	ENSMUSG00000029309	5	0.848477	1.86448e-05	0.000471513	6.32044	10.8901
Fxyd1	ENSMUSG00000036570	7	-2.42738	1.87009e-05	0.000471956	6.05717	1.06854
Mprip	ENSMUSG00000005417	11	0.504225	1.8753e-05	0.000472297	21.6766	30.0009
Caln1	ENSMUSG00000060371	5	0.390548	1.89272e-05	0.000475705	84.2146	107.492
Gpr12	ENSMUSG00000041468	5	-0.616522	1.91465e-05	0.000478753	33.6521	21.5086
Slit3	ENSMUSG00000056427	11	0.544622	1.91657e-05	0.000478753	12.652	17.9967
Bnc2	ENSMUSG00000028487	4	3.78164	1.91632e-05	0.000478753	0.0439658	0.517671
Enah	ENSMUSG00000022995	1	-0.54252	1.92647e-05	0.000480245	17.0867	11.4133
Sfrp1	ENSMUSG00000031548	8	-1.82956	1.94723e-05	0.000484432	0.999321	0.267731
Tac2	ENSMUSG00000025400	10	-4.0628	1.9583e-05	0.000486198	1.7376	0.11218
Trnp1	ENSMUSG00000056596	4	0.588452	1.96803e-05	0.000487626	59.9057	88.9245
Usp46	ENSMUSG00000054814	5	-0.497446	1.97296e-05	0.000487859	44.3848	30.5396
Nts	ENSMUSG00000019890	10	1.50968	1.97781e-05	0.000488073	3.16279	8.46205
Dscam	ENSMUSG00000050272	16	-1.10532	2.00009e-05	0.000492578	1.26859	0.579691
Npy1r	ENSMUSG00000036437	8	-0.85328	2.04147e-05	0.000501759	6.21372	3.32332
Jpt2	ENSMUSG00000024165	17	1.7691	2.04604e-05	0.000501874	0.790668	2.37882
Gcnt2	ENSMUSG00000021360	13	0.520592	2.05446e-05	0.000501928	31.5658	44.1374
Cdca7	ENSMUSG00000055612	2	2.62056	2.05139e-05	0.000501928	0.199526	1.21257
Unc5c	ENSMUSG00000059921	3	0.784148	2.06581e-05	0.000503696	2.2097	3.69594
Ido2	ENSMUSG00000031549	8	-1.21282	2.08953e-05	0.000508467	2.67851	1.09469
Igsf9b	ENSMUSG00000034275	9	-0.598341	2.10634e-05	0.000511541	3.49633	2.24454
Ryr2	ENSMUSG00000021313	13	0.51243	2.13592e-05	0.000517696	6.43595	8.92549
Olfm1	ENSMUSG00000026833	2	-0.69502	2.15347e-05	0.000520919	12.2917	7.4311
Ngef	ENSMUSG00000026259	1	0.428923	2.26728e-05	0.000547368	166.757	218.963
Tmem178	ENSMUSG00000024245	17	-1.55669	2.29308e-05	0.000552505	3.39313	1.08195
Sh3rf3	ENSMUSG00000037990	10	0.579606	2.30152e-05	0.00055345	6.17114	8.99081
Pdlim3	ENSMUSG00000031636	8	-3.26232	2.34535e-05	0.000562885	0.78207	0.0958135
Neu2	ENSMUSG00000079434	1	-0.860766	2.3608e-05	0.000565482	11.125	5.92516
Ndst3	ENSMUSG00000027977	3	1.73328	2.42934e-05	0.000580764	0.276885	0.875129
Rai1	ENSMUSG00000062115	11	0.68353	2.48327e-05	0.0005925	12.655	20.1917
Nxph4	ENSMUSG00000040258	10	-2.97266	2.50459e-05	0.000596424	1.36636	0.17406
Cdc37l1	ENSMUSG00000024780	19	-0.673918	2.51552e-05	0.000597863	7.82587	4.75182
Insig1	ENSMUSG00000045294	5	0.883158	2.55294e-05	0.000605581	4.20072	7.58761
Vstm2b	ENSMUSG00000039257	7	1.08333	2.59735e-05	0.000614924	3.21001	6.92207
Agbl2	ENSMUSG00000040812	2	-1.70871	2.64707e-05	0.000621392	1.8454	0.582197
Capn1	ENSMUSG00000024942	19	-0.799879	2.64647e-05	0.000621392	9.98794	5.74533
Gpr155	ENSMUSG00000041762	2	0.524932	2.63215e-05	0.000621392	31.2848	43.904
Mast4	ENSMUSG00000034751	13	-0.89947	2.65006e-05	0.000621392	1.36403	0.710425
Ankrd34b	ENSMUSG00000045034	13	0.614628	2.64141e-05	0.000621392	10.023	14.7258
Lpcat4	ENSMUSG00000027134	2	0.493797	2.67351e-05	0.000625693	63.9844	88.303
Ppm1h	ENSMUSG00000034613	10	-0.531891	2.70046e-05	0.000630795	13.5868	9.12804
Meis2	ENSMUSG00000027210	2	0.378263	2.76245e-05	0.000643395	162.293	205.19
Ampd3	ENSMUSG00000005686	7	0.889265	2.76491e-05	0.000643395	3.04509	5.48348
Atp1a3	ENSMUSG00000040907	7	0.383991	2.79938e-05	0.000649123	297.211	376.713
Npffr2	ENSMUSG00000035528	5	-5.89485	2.80014e-05	0.000649123	0.46345	0
Itga9	ENSMUSG00000039115	9	0.692111	2.80663e-05	0.000649397	3.54666	5.5947
Eny2	ENSMUSG00000022338	15	-0.659954	2.83927e-05	0.000655711	48.1414	30.3209
Fcgr1	ENSMUSG00000015947	3	3.67071	2.92204e-05	0.000673554	0.0713284	0.906014
Map3k5	ENSMUSG00000071369	10	-0.675169	2.94656e-05	0.000677929	7.28267	4.40858
Akap9	ENSMUSG00000040407	5	0.467804	2.98976e-05	0.000686579	31.8977	43.2119
Elfn2	ENSMUSG00000043460	15	0.559542	3.00904e-05	0.000689712	6.25646	8.96309
Plekhg5	ENSMUSG00000039713	4	-0.713103	3.02416e-05	0.000691883	5.98573	3.58375
Slitrk2	ENSMUSG00000036790	X	0.538984	3.05601e-05	0.000697866	5.66123	8.04706
Slc22a17	ENSMUSG00000022199	14	0.43055	3.08975e-05	0.000702947	38.8793	51.0701
Mapkbp1	ENSMUSG00000033902	2	0.534459	3.08598e-05	0.000702947	9.13715	13.0122
Shisa7	ENSMUSG00000053550	7	0.533269	3.1217e-05	0.000708897	21.0605	30.0247
Trim17	ENSMUSG00000036964	11	0.922424	3.13165e-05	0.00070984	2.41681	4.52449
Cpeb3	ENSMUSG00000039652	19	-0.452632	3.15605e-05	0.000714049	24.9955	17.736
Fam84a	ENSMUSG00000020607	12	-0.505105	3.19317e-05	0.000721114	24.4934	16.7287
Scn1b	ENSMUSG00000019194	7	-0.632163	3.21016e-05	0.000723616	32.0645	20.2112
4930539E08Rik	ENSMUSG00000048905	17	-1.13425	3.29121e-05	0.000740521	1.77696	0.777653
Wipf3	ENSMUSG00000086040	6	0.505117	3.3228e-05	0.000746259	160.42	223.363
Acadsb	ENSMUSG00000030861	7	-0.621573	3.34669e-05	0.000750248	8.80734	5.50213
Gad1	ENSMUSG00000070880	2	0.428425	3.40792e-05	0.000762576	104.108	136.524
Inhba	ENSMUSG00000041324	13	-0.932433	3.49274e-05	0.000780131	2.96569	1.49196
Syt11	ENSMUSG00000068923	3	0.395418	3.5199e-05	0.000784766	65.4714	83.8929
Clvs1	ENSMUSG00000041216	4	0.451393	3.53303e-05	0.00078626	27.2442	36.2115
Cntnap5c	ENSMUSG00000038048	17	-1.70388	3.56146e-05	0.000791148	1.36242	0.442079
Lrrtm4	ENSMUSG00000052581	6	0.55117	3.59246e-05	0.000796588	9.47562	13.5083
Tcfl5	ENSMUSG00000038932	2	-2.75445	3.64009e-05	0.000805692	0.919461	0.144725
Fosb	ENSMUSG00000003545	7	-0.76407	3.72814e-05	0.00082278	8.06363	4.58426
Tmem154	ENSMUSG00000056498	3	2.57044	3.73074e-05	0.00082278	0.132369	0.780044
Pex5l	ENSMUSG00000027674	3	0.509923	3.78297e-05	0.000832797	12.933	17.8903
Otof	ENSMUSG00000062372	5	-1.33387	3.84237e-05	0.000842842	1.60021	0.608511
Peg10	ENSMUSG00000092035	6	-0.528608	3.84015e-05	0.000842842	9.74004	6.56813
Fam214a	ENSMUSG00000034858	9	0.543462	4.03706e-05	0.00088258	11.6647	16.6988
Arhgdig	ENSMUSG00000073433	17	-1.04796	4.03795e-05	0.00088258	4.20774	1.97037
Pcsk2	ENSMUSG00000027419	2	0.437256	4.04787e-05	0.000883171	52.3874	69.412
Fgf11	ENSMUSG00000042826	11	0.492741	4.07349e-05	0.00088718	36.8702	50.854
Mpp7	ENSMUSG00000057440	18	-0.786985	4.08381e-05	0.000887848	5.52479	3.04884
Phyh	ENSMUSG00000026664	2	-1.04312	4.10004e-05	0.000889796	12.0441	5.67794
Man2a2	ENSMUSG00000038886	7	0.486457	4.14817e-05	0.000898648	22.0532	30.2018
Lypd6b	ENSMUSG00000026765	2	-1.75625	4.1597e-05	0.000899552	1.85746	0.544501
Fem1c	ENSMUSG00000033319	18	-0.487698	4.18079e-05	0.00090252	17.0543	11.83
Grasp	ENSMUSG00000000531	15	-0.628941	4.22755e-05	0.000911007	21.0325	13.245
Pcdh20	ENSMUSG00000050505	14	-1.72328	4.24564e-05	0.000912696	1.12456	0.324167
Rai14	ENSMUSG00000022246	15	-2.27615	4.2503e-05	0.000912696	1.12599	0.259671
Tox2	ENSMUSG00000074607	2	-1.39994	4.25821e-05	0.000912794	2.69761	0.973613
B2m	ENSMUSG00000060802	2	0.918334	4.26845e-05	0.000913388	7.78728	14.4634
Gng12	ENSMUSG00000036402	6	-0.895469	4.34098e-05	0.000922457	3.84248	2.01712
Abca1	ENSMUSG00000015243	4	1.39536	4.33486e-05	0.000922457	0.259255	0.661753
Rgs8	ENSMUSG00000042671	1	0.426446	4.32921e-05	0.000922457	65.8431	86.2897
Npy2r	ENSMUSG00000028004	3	-2.02192	4.33757e-05	0.000922457	1.24815	0.316633
Sptbn2	ENSMUSG00000067889	19	0.525071	4.38782e-05	0.000930796	8.79701	12.2747
Stk32a	ENSMUSG00000039954	18	0.564052	4.41599e-05	0.000934545	16.4987	24.027
Dek	ENSMUSG00000021377	13	-0.421649	4.42077e-05	0.000934545	95.7961	69.4923
Tnr	ENSMUSG00000015829	1	0.479735	4.43901e-05	0.000936784	7.00752	9.54848
Tmem151b	ENSMUSG00000096847	17	-0.979996	4.49006e-05	0.000945927	2.16313	1.07497
Rpp25	ENSMUSG00000062309	9	0.940603	4.64678e-05	0.00097726	8.56899	16.7726
Dhdh	ENSMUSG00000011382	7	-0.641771	4.83536e-05	0.00101518	7.05657	4.41286
Zc2hc1a	ENSMUSG00000043542	3	-0.47127	4.85872e-05	0.00101732	46.2636	32.4991
Tbl1xr1	ENSMUSG00000027630	3	-0.511145	4.86221e-05	0.00101732	30.139	20.6027
Ankrd13d	ENSMUSG00000005986	19	-1.0316	4.88433e-05	0.00101847	6.95063	3.56365
Usp34	ENSMUSG00000056342	11	-0.42186	4.87792e-05	0.00101847	14.9598	10.875
Ttll7	ENSMUSG00000036745	3	-0.392573	4.91233e-05	0.00102257	59.4644	44.0467
Cd36	ENSMUSG00000002944	5	-6.11255	5.02587e-05	0.00104443	0.290889	0
Sox11	ENSMUSG00000063632	12	0.73401	5.09989e-05	0.00105622	2.52616	4.09548
Etv5	ENSMUSG00000013089	16	0.429931	5.09664e-05	0.00105622	37.5715	49.2953
Klhl1	ENSMUSG00000022076	14	0.615608	5.11585e-05	0.00105663	5.67459	8.4614
Trib2	ENSMUSG00000020601	12	0.630306	5.11914e-05	0.00105663	12.5517	18.752
Otud1	ENSMUSG00000043415	2	0.814228	5.14028e-05	0.00105921	4.40179	7.57771
Sec14l2	ENSMUSG00000003585	11	-1.04988	5.33855e-05	0.00109822	3.8805	1.80452
Rtn1	ENSMUSG00000021087	12	0.393701	5.38012e-05	0.00110491	361.117	464.607
Cdc14a	ENSMUSG00000033502	3	1.67976	5.43637e-05	0.00111377	0.328557	1.03299
Mis18a	ENSMUSG00000022978	16	-1.13427	5.44146e-05	0.00111377	3.85536	1.85488
Vsig2	ENSMUSG00000001943	9	0.921396	5.50858e-05	0.00112563	6.42106	11.7753
Inf2	ENSMUSG00000037679	12	0.446791	5.5488e-05	0.00113195	97.6401	129.351
Rims1	ENSMUSG00000041670	1	-0.430985	5.58102e-05	0.00113579	24.3476	17.516
40057	ENSMUSG00000059248	11	-1.05588	5.58618e-05	0.00113579	2.01321	0.973536
Pcdhb17	ENSMUSG00000046387	18	0.727787	5.63416e-05	0.00114365	3.15861	5.06252
Mblac1	ENSMUSG00000049285	5	-2.23349	5.685e-05	0.00115206	1.8765	0.405339
Amz1	ENSMUSG00000050022	5	-0.751465	5.71531e-05	0.00115629	5.62825	3.27767
Kank3	ENSMUSG00000042099	17	1.38819	5.78277e-05	0.001168	1.18595	2.86361
Nptx1	ENSMUSG00000025582	11	-0.722456	5.83629e-05	0.00117687	5.22655	3.02663
Smpdl3b	ENSMUSG00000028885	4	1.50892	5.89289e-05	0.00118633	0.929377	2.63118
Hnmt	ENSMUSG00000026986	2	-0.946974	5.91438e-05	0.0011887	16.9678	9.04912
Nup62cl	ENSMUSG00000072944	X	4.80952	5.93511e-05	0.00119091	0.0148301	0.55004
Zfhx3	ENSMUSG00000038872	8	0.47594	6.01775e-05	0.00120552	5.52618	7.47279
Wnt8b	ENSMUSG00000036961	19	1.36833	6.08417e-05	0.00121683	0.881937	2.24683
Gulp1	ENSMUSG00000056870	1	-0.814655	6.10979e-05	0.00121996	6.71295	3.63535
Etv1	ENSMUSG00000004151	12	-0.534452	6.13469e-05	0.00122294	8.83028	5.91517
Nav1	ENSMUSG00000009418	1	0.455992	6.15053e-05	0.00122411	8.00902	10.6589
Pde4dip	ENSMUSG00000038170	3	0.497282	6.17345e-05	0.00122667	39.8829	55.1178
Efcab10	ENSMUSG00000020562	12	-1.99821	6.204e-05	0.00122983	4.57488	1.06645
Neto2	ENSMUSG00000036902	8	0.498417	6.20944e-05	0.00122983	29.2367	40.6065
Slc18a3	ENSMUSG00000100241	14	2.4641	6.22885e-05	0.00123168	0.269257	1.27028
Oxtr	ENSMUSG00000049112	6	-3.45431	6.25687e-05	0.00123523	0.404513	0.0417798
Wwc1	ENSMUSG00000018849	11	0.526963	6.32045e-05	0.00124577	13.881	19.6178
Prpf8	ENSMUSG00000020850	11	0.463605	6.46167e-05	0.00127156	76.078	101.657
Rbp4	ENSMUSG00000024990	19	-0.902018	6.53467e-05	0.00128386	10.188	5.378
Camk1g	ENSMUSG00000016179	1	-0.528865	6.58608e-05	0.00128982	18.6308	12.5815
Fbxo2	ENSMUSG00000041556	4	-0.786459	6.58537e-05	0.00128982	11.7536	6.67386
Agap2	ENSMUSG00000025422	10	0.388718	6.62935e-05	0.00129622	70.1618	89.3241
Slc44a5	ENSMUSG00000028360	3	-1.00537	6.76971e-05	0.00132155	1.91111	0.941337
Sdcbp	ENSMUSG00000028249	4	-0.464735	6.85411e-05	0.0013359	116.769	82.3307
Cd81	ENSMUSG00000037706	7	0.475132	6.93278e-05	0.00134908	72.9225	99.2792
Dmkn	ENSMUSG00000060962	7	-0.98156	6.98337e-05	0.00135677	6.40214	3.23819
Map7d1	ENSMUSG00000028849	4	0.416043	7.00793e-05	0.00135938	47.8222	62.0906
Tlk1	ENSMUSG00000041997	2	-0.399363	7.14783e-05	0.00138433	83.8044	61.8246
L1cam	ENSMUSG00000031391	X	0.42881	7.18577e-05	0.00138948	23.0356	30.1347
Uchl1	ENSMUSG00000029223	5	-0.380357	7.22596e-05	0.00139285	426.401	318.978
Urb2	ENSMUSG00000031976	8	0.596656	7.22275e-05	0.00139285	4.82272	7.1207
Atg13	ENSMUSG00000027244	2	-0.404061	7.2452e-05	0.00139436	53.9173	39.6591
Gtf2h2	ENSMUSG00000021639	13	-0.595842	7.31851e-05	0.00140626	33.3188	21.3622
Atp2b3	ENSMUSG00000031376	X	0.474007	7.33606e-05	0.00140675	12.4244	16.7636
Impact	ENSMUSG00000024423	18	-0.386261	7.34406e-05	0.00140675	110.386	82.0945
Opcml	ENSMUSG00000062257	9	0.422315	7.39134e-05	0.00141359	17.6837	23.1049
Nov	ENSMUSG00000037362	15	-2.62673	7.464e-05	0.0014242	0.854929	0.122433
Srgap1	ENSMUSG00000020121	10	0.418182	7.47007e-05	0.0014242	27.6061	35.9636
Gnai2	ENSMUSG00000032562	9	-0.531022	7.56186e-05	0.00143946	24.0316	16.1306
Ccdc148	ENSMUSG00000036641	2	-0.707759	7.5799e-05	0.00144065	5.19576	3.09519
Syt9	ENSMUSG00000062542	7	-0.741346	7.62637e-05	0.00144724	5.36867	3.17447
Tnfaip8l3	ENSMUSG00000074345	9	0.934673	7.6586e-05	0.0014511	1.49522	2.76412
Nacc2	ENSMUSG00000026932	2	0.662652	7.81373e-05	0.00147821	2.73415	4.1999
Pex7	ENSMUSG00000020003	10	-0.523557	7.84164e-05	0.0014812	7.99673	5.38565
Ptov1	ENSMUSG00000038502	7	0.464647	7.88363e-05	0.00148684	39.1687	52.7085
Tmem255a	ENSMUSG00000036502	X	-1.80114	7.90775e-05	0.00148909	1.56114	0.445592
Wnt7a	ENSMUSG00000030093	6	1.57703	7.99207e-05	0.00150266	0.865986	2.61177
Ppp2r3a	ENSMUSG00000043154	9	-0.670526	8.15118e-05	0.00153022	3.87603	2.41913
Pde4d	ENSMUSG00000021699	13	-0.516461	8.22356e-05	0.00154145	14.4284	9.81705
Chn1	ENSMUSG00000056486	2	-0.325175	8.2515e-05	0.00154432	672.475	521.836
Ptk2b	ENSMUSG00000059456	14	0.344501	8.33072e-05	0.00155439	184.041	227.344
Jazf1	ENSMUSG00000063568	6	-0.529167	8.32996e-05	0.00155439	28.9898	19.5555
Epha7	ENSMUSG00000028289	4	0.506443	8.38262e-05	0.00156169	11.1495	15.4795
Ube2v2	ENSMUSG00000022674	16	-0.560151	8.41518e-05	0.00156494	32.3623	21.4952
Spock1	ENSMUSG00000056222	13	0.398692	8.43842e-05	0.00156494	30.7726	39.5268
Pten	ENSMUSG00000013663	19	0.458496	8.42793e-05	0.00156494	52.6892	70.3874
Acadm	ENSMUSG00000062908	3	-0.732524	8.5273e-05	0.00157903	14.0279	8.12717
Dusp8	ENSMUSG00000037887	7	0.440945	8.56301e-05	0.00158325	30.9673	41.1242
Ndrg2	ENSMUSG00000004558	14	-0.69717	8.5787e-05	0.00158376	21.4119	12.6176
St3gal1	ENSMUSG00000013846	15	-1.02541	8.63948e-05	0.00159258	1.60065	0.772048
Gstm1	ENSMUSG00000058135	3	-0.623716	8.7167e-05	0.0016044	22.4241	14.0433
Kcnc4	ENSMUSG00000027895	3	-2.11276	8.78017e-05	0.00161365	0.989929	0.241127
Glrx	ENSMUSG00000021591	13	0.675523	8.80332e-05	0.00161548	3.57217	5.57139
R3hdm4	ENSMUSG00000035781	10	0.414441	8.85492e-05	0.00162252	104.412	136.273
Etv4	ENSMUSG00000017724	11	4.12876	8.9405e-05	0.00163575	0.0219143	0.453817
Bcat1	ENSMUSG00000030268	6	0.575391	8.97456e-05	0.00163953	3.492	5.03577
Necab3	ENSMUSG00000027489	2	-0.749265	9.10903e-05	0.00166162	11.449	6.70677
Shisa6	ENSMUSG00000053930	11	-0.980538	9.16392e-05	0.00166914	1.80407	0.873602
Nt5dc3	ENSMUSG00000054027	10	-0.671397	9.19123e-05	0.00167163	8.24272	4.95548
Hsdl2	ENSMUSG00000028383	4	-0.608721	9.21758e-05	0.00167393	11.3389	7.19636
Htr4	ENSMUSG00000026322	18	1.70974	9.23675e-05	0.00167493	0.476443	1.27283
Il2rb	ENSMUSG00000068227	15	2.13416	9.35611e-05	0.00169407	0.145095	0.609134
Crmp1	ENSMUSG00000029121	5	0.408399	9.4176e-05	0.00170268	46.037	59.6307
Grm2	ENSMUSG00000023192	9	-2.88541	9.52919e-05	0.00172031	0.303426	0.038766
Adgrb3	ENSMUSG00000033569	1	0.426667	9.5684e-05	0.00172476	19.87	26.1016
Arrb1	ENSMUSG00000018909	7	0.472585	9.58201e-05	0.00172476	32.4548	44.0542
Hjurp	ENSMUSG00000044783	1	0.588018	9.64823e-05	0.00173413	5.13846	7.5058
Reep1	ENSMUSG00000052852	6	0.480881	9.74252e-05	0.00174851	25.7209	34.7651
Arpp19	ENSMUSG00000007656	9	0.374133	9.77888e-05	0.00175247	410.291	516.486
Phc2	ENSMUSG00000028796	4	0.520821	9.97024e-05	0.00178415	14.212	19.9064
Vamp4	ENSMUSG00000026696	1	-0.399077	0.00010039	0.00179384	55.8592	41.1867
Atp6v1b2	ENSMUSG00000006273	8	-0.346106	0.000101223	0.00180083	325.784	249.376
Nav2	ENSMUSG00000052512	7	0.509624	0.000101071	0.00180083	4.87264	6.81035
Psmb10	ENSMUSG00000031897	8	-1.54073	0.000101186	0.00180083	4.10677	1.42337
Net1	ENSMUSG00000021215	13	-0.676162	0.000101928	0.00180999	5.70444	3.4435
Slc2a13	ENSMUSG00000036298	15	0.384314	0.000102034	0.00180999	28.035	35.6771
Ppp1r12b	ENSMUSG00000073557	1	-0.451317	0.000102704	0.00181925	11.6436	8.27965
Bmp3	ENSMUSG00000029335	5	-2.04271	0.000103238	0.00182342	0.681416	0.179215
Slc6a7	ENSMUSG00000052026	18	-1.27044	0.000103181	0.00182342	2.52016	0.981548
Lin7a	ENSMUSG00000019906	10	-0.439817	0.000103654	0.00182606	43.59	31.2155
Scn8a	ENSMUSG00000023033	15	0.387503	0.000103685	0.00182606	22.0359	28.0803
Sstr3	ENSMUSG00000044933	15	-2.48057	0.000103862	0.00182654	0.481387	0.100062
Mbtps1	ENSMUSG00000031835	8	0.491418	0.000105091	0.0018455	7.21037	9.88967
Rspo2	ENSMUSG00000051920	15	-5.24181	0.000105319	0.00184582	0.276727	0.00661624
Ano2	ENSMUSG00000038115	6	-1.0186	0.000105411	0.00184582	4.23983	2.24242
Cntn4	ENSMUSG00000064293	6	0.517773	0.000105605	0.00184658	6.69437	9.36722
Cbx1	ENSMUSG00000018666	11	-0.532968	0.000105959	0.00185012	23.3597	15.6696
Glmn	ENSMUSG00000029276	5	-1.15696	0.000106593	0.00185326	6.98162	2.95669
Akt2	ENSMUSG00000004056	7	0.464752	0.000106505	0.00185326	14.6875	19.8254
Mitf	ENSMUSG00000035158	6	-0.846023	0.000106555	0.00185326	2.44106	1.31487
Myt1l	ENSMUSG00000061911	12	0.394527	0.000107438	0.0018653	107.604	137.882
Kcnd3	ENSMUSG00000040896	3	0.603318	0.00010789	0.00187051	3.52575	5.22218
Lmo4	ENSMUSG00000028266	3	-0.388414	0.000109039	0.00188775	126.781	94.4752
Sesn3	ENSMUSG00000032009	9	-0.363541	0.000109349	0.00189044	107.474	81.1663
Tdrp	ENSMUSG00000050052	8	-0.412123	0.000109957	0.00189827	53.1418	38.8161
Rxrg	ENSMUSG00000015843	1	0.416364	0.000110321	0.00190188	65.5062	85.1396
Car7	ENSMUSG00000031883	8	0.90154	0.000111373	0.0019173	3.08064	5.52936
Rasl10b	ENSMUSG00000020684	11	0.473077	0.000111772	0.00192148	17.6149	23.8948
Perp	ENSMUSG00000019851	10	-1.4427	0.000112816	0.0019367	3.03273	1.16709
Tob2	ENSMUSG00000048546	15	0.607924	0.000113398	0.00194125	4.68823	6.86698
Prkd3	ENSMUSG00000024070	17	1.03871	0.000113287	0.00194125	0.663167	1.32671
Prss12	ENSMUSG00000027978	3	-4.42223	0.000113719	0.00194402	0.529217	0.0426853
Vrk1	ENSMUSG00000021115	12	0.430564	0.000114376	0.00195253	23.7752	31.2371
Pim1	ENSMUSG00000024014	17	-1.96094	0.000115836	0.0019747	1.51522	0.378445
Shroom2	ENSMUSG00000045180	X	-0.391945	0.000116898	0.00198726	24.6003	18.242
Ybx1	ENSMUSG00000028639	4	0.487216	0.000116857	0.00198726	94.2988	129.278
Pxylp1	ENSMUSG00000043587	9	-1.12099	0.000118341	0.002009	2.48722	1.13324
Nkx3-1	ENSMUSG00000022061	14	1.73937	0.000119983	0.00203406	0.423749	1.35148
Ech1	ENSMUSG00000053898	7	-0.644938	0.000120446	0.00203908	22.4925	13.9761
Dnaaf5	ENSMUSG00000025857	5	0.992714	0.000122046	0.00206332	1.57938	3.1468
Mtfr1	ENSMUSG00000027601	3	-2.4505	0.000122595	0.00206688	0.599434	0.11433
Tagln	ENSMUSG00000032085	9	-1.22043	0.000122586	0.00206688	3.88377	1.67076
Peli2	ENSMUSG00000021846	14	0.407648	0.000122774	0.00206706	15.5197	20.0007
Il13ra1	ENSMUSG00000017057	X	-2.134	0.000124503	0.00208789	0.986426	0.262363
Sulf1	ENSMUSG00000016918	1	-0.832871	0.000124496	0.00208789	2.83002	1.51815
Lsm11	ENSMUSG00000044847	11	-1.21027	0.000124523	0.00208789	1.12033	0.47832
Gba2	ENSMUSG00000028467	4	0.654321	0.000125665	0.00209842	8.31483	12.7627
Dnajb4	ENSMUSG00000028035	3	-0.391366	0.00012542	0.00209842	39.1536	28.9722
Dclk2	ENSMUSG00000028078	3	0.456111	0.000125514	0.00209842	10.9017	14.5716
Cfl2	ENSMUSG00000062929	12	-0.533772	0.00012593	0.00209998	26.331	17.7698
Col25a1	ENSMUSG00000058897	3	-0.869156	0.000126669	0.00210943	2.42471	1.27901
Rasl10a	ENSMUSG00000034209	11	-0.795079	0.000126978	0.0021117	12.8033	7.25425
Arhgef28	ENSMUSG00000021662	13	-1.6016	0.000127702	0.00211798	0.815228	0.269412
Runx1t1	ENSMUSG00000006586	4	0.403442	0.000127569	0.00211798	42.2186	54.4582
Ntn4	ENSMUSG00000020019	10	-3.08528	0.000130052	0.00215404	0.355574	0.035385
Scn4b	ENSMUSG00000046480	9	0.380338	0.000130552	0.0021594	126.619	161.202
Rps6ka3	ENSMUSG00000031309	X	-0.374879	0.000130833	0.00216113	39.954	29.959
Igsf11	ENSMUSG00000022790	16	0.436068	0.000132143	0.00217983	25.9063	34.3628
Sptbn4	ENSMUSG00000011751	7	0.66966	0.000133445	0.00219834	2.44614	3.81724
Pkia	ENSMUSG00000027499	3	-0.358874	0.000133993	0.0022044	124.284	94.5019
Cdh11	ENSMUSG00000031673	8	0.5882	0.000134555	0.00221026	8.65025	12.4905
Nup98	ENSMUSG00000063550	7	0.55892	0.00013471	0.00221026	10.765	15.6473
Enox2	ENSMUSG00000031109	X	-0.795447	0.000135064	0.00221036	5.10684	2.87734
Sh3gl2	ENSMUSG00000028488	4	-0.397178	0.000135077	0.00221036	70.8748	52.3625
Ptprf	ENSMUSG00000033295	4	-0.71305	0.000136961	0.00223818	3.83691	2.26575
Pld2	ENSMUSG00000020828	11	1.272	0.000138113	0.002254	1.03398	2.45609
Arhgap44	ENSMUSG00000033389	11	-0.42008	0.000139026	0.00226363	48.6677	35.3014
Pcyt1b	ENSMUSG00000035246	X	-0.483395	0.000139073	0.00226363	10.7334	7.43302
Jph4	ENSMUSG00000022208	14	0.397338	0.00013963	0.00226968	93.9635	120.907
Csrnp1	ENSMUSG00000032515	9	-1.16752	0.000139833	0.00226996	2.11476	0.943388
Ccnd1	ENSMUSG00000070348	7	-1.11912	0.000140107	0.0022714	2.8545	1.24113
Chrm1	ENSMUSG00000032773	19	0.388022	0.000141032	0.00228291	20.6446	26.3249
Lrtm2	ENSMUSG00000055003	6	0.490247	0.000141211	0.00228291	24.187	33.3905
Tnks1bp1	ENSMUSG00000033955	2	-1.16774	0.000141377	0.00228291	1.06989	0.450904
Elavl2	ENSMUSG00000008489	4	-0.718117	0.000142258	0.00229412	5.2604	3.11888
Rab11a	ENSMUSG00000004771	9	-0.414023	0.000144644	0.00232954	50.5443	36.8213
Gabra3	ENSMUSG00000031343	X	0.808143	0.000144961	0.00233157	2.20035	3.71306
Lrrc4	ENSMUSG00000049939	6	0.470536	0.000145507	0.00233675	13.3206	18.0593
Deptor	ENSMUSG00000022419	15	0.54551	0.000145665	0.00233675	7.99027	11.417
Nipal3	ENSMUSG00000028803	4	0.450745	0.000146072	0.00234021	14.0947	18.6678
Crabp2	ENSMUSG00000004885	3	4.45543	0.000148409	0.0023522	0.0823457	1.30291
Slitrk4	ENSMUSG00000046699	X	0.451837	0.000148902	0.0023522	7.50025	10.0143
Parm1	ENSMUSG00000034981	5	0.65599	0.000148876	0.0023522	2.70464	4.16661
Cdc42bpg	ENSMUSG00000024769	19	-0.974025	0.000148423	0.0023522	1.32011	0.65732
Pcbp4	ENSMUSG00000023495	9	-0.793384	0.000148706	0.0023522	7.32101	4.08289
Stard5	ENSMUSG00000046027	7	1.15443	0.000148466	0.0023522	1.94372	3.99728
Por	ENSMUSG00000005514	5	0.563259	0.000147102	0.0023522	8.06046	11.5577
Spag6l	ENSMUSG00000022783	16	-0.687342	0.000148001	0.0023522	7.8127	4.72883
Cdk19	ENSMUSG00000038481	10	0.354616	0.000148553	0.0023522	49.5355	61.5874
Lrrfip2	ENSMUSG00000032497	9	-0.586656	0.000148934	0.0023522	8.95442	5.77228
Pcdhb8	ENSMUSG00000045876	18	1.13038	0.000147673	0.0023522	1.00061	2.18252
Tmem163	ENSMUSG00000026347	1	-2.0663	0.000150065	0.002367	1.09368	0.236118
Fgfr1	ENSMUSG00000031565	8	0.881039	0.000151406	0.00238508	1.52794	2.69642
Hlf	ENSMUSG00000003949	11	0.336159	0.000152782	0.00240366	128.083	157.414
Slc9a6	ENSMUSG00000060681	X	-0.472182	0.000155192	0.00243845	16.907	11.8859
Vps13a	ENSMUSG00000046230	19	-0.554084	0.000156999	0.00246368	3.85432	2.58645
Sox4	ENSMUSG00000076431	13	0.916765	0.000157692	0.00246939	1.14249	2.12723
Ttyh1	ENSMUSG00000030428	7	0.506964	0.000157767	0.00246939	28.6509	40.1256
Plekhh1	ENSMUSG00000060716	12	0.952966	0.000159272	0.00248977	0.885966	1.72654
Ece1	ENSMUSG00000057530	4	0.439352	0.000161718	0.00252478	16.0881	21.2201
Gsr	ENSMUSG00000031584	8	-0.47917	0.000162164	0.00252851	21.9687	15.4052
Arhgap25	ENSMUSG00000030047	6	-2.59865	0.000164699	0.00256478	0.822743	0.134024
Arpc3	ENSMUSG00000029465	5	-0.617674	0.000168654	0.0026197	87.0941	55.9338
Eif2s3y	ENSMUSG00000069049	Y	-1.17193	0.000168472	0.0026197	2.99754	1.41855
Pafah1b3	ENSMUSG00000005447	7	-3.10926	0.000171974	0.00266789	1.31892	0.17104
Pcdhga9	ENSMUSG00000102440	18	0.731193	0.000172381	0.00267082	2.20119	3.54177
Srp14	ENSMUSG00000009549	2	-0.518383	0.000174753	0.00270414	202.743	140.555
Jag1	ENSMUSG00000027276	2	1.07423	0.000175053	0.00270536	0.622197	1.25154
Tpbg	ENSMUSG00000035274	9	-0.799158	0.000176395	0.00272267	9.45748	5.4471
Aoah	ENSMUSG00000021322	13	-4.38862	0.00017872	0.00275508	0.332812	0.0116974
Cdh22	ENSMUSG00000053166	2	-1.46876	0.000179945	0.00276879	1.17647	0.409597
Bnip3	ENSMUSG00000078566	7	-0.435905	0.000180062	0.00276879	63.6239	45.6349
Msc	ENSMUSG00000025930	1	-4.1011	0.000182348	0.00280043	0.693498	0.0402621
Kctd12	ENSMUSG00000098557	14	0.474547	0.000188175	0.00288629	34.7469	46.9387
Smad4	ENSMUSG00000024515	18	0.406442	0.000189122	0.00289719	30.1193	38.7904
Kcnj6	ENSMUSG00000043301	16	-2.7937	0.000191213	0.00291984	0.51879	0.0843057
Kctd4	ENSMUSG00000046523	14	-0.855215	0.000191316	0.00291984	4.67642	2.48357
Asap1	ENSMUSG00000022377	15	-0.399988	0.000191029	0.00291984	33.2092	24.4957
Letm1	ENSMUSG00000005299	5	0.495854	0.000193315	0.00294424	8.82389	12.2148
Abtb2	ENSMUSG00000032724	2	1.94325	0.000193396	0.00294424	0.187364	0.64457
Gpm6a	ENSMUSG00000031517	8	0.347403	0.000193999	0.00294975	200.694	248.43
Clptm1	ENSMUSG00000002981	7	0.387522	0.00019433	0.00295112	35.1918	44.9081
Bach2	ENSMUSG00000040270	4	0.716792	0.000196155	0.00297514	2.02515	3.26847
Syt1	ENSMUSG00000035864	10	0.329564	0.000196539	0.00297585	131.352	160.69
Rnf152	ENSMUSG00000047496	1	-2.17745	0.000196688	0.00297585	0.560451	0.117034
Dnajc2	ENSMUSG00000029014	5	-0.373404	0.000197923	0.00299084	42.2312	31.6797
Efr3a	ENSMUSG00000015002	15	-0.704566	0.00020159	0.00304145	2.82541	1.67948
Abl1	ENSMUSG00000026842	2	0.537637	0.000201769	0.00304145	4.96202	6.98899
Spock3	ENSMUSG00000054162	8	0.36202	0.000204068	0.00306484	85.7796	107.2
Crip2	ENSMUSG00000006356	12	-0.421164	0.000204072	0.00306484	122.839	89.6306
Rnf149	ENSMUSG00000048234	1	0.775831	0.000203795	0.00306484	7.52027	12.4711
Syt3	ENSMUSG00000030731	7	0.558852	0.000205176	0.00307763	14.5687	21.1953
Man1a	ENSMUSG00000003746	10	-0.504161	0.000205533	0.00307922	15.3538	10.4827
Mal	ENSMUSG00000027375	2	0.823643	0.000206267	0.00308644	2.95511	5.0325
Ap1s2	ENSMUSG00000031367	X	-0.366396	0.000207291	0.00309798	96.2889	72.9551
Eif3e	ENSMUSG00000022336	15	-0.637946	0.000207633	0.0030993	34.2449	22.1678
Cpne2	ENSMUSG00000034361	8	-0.637655	0.000208552	0.00310922	14.2668	8.88717
Car11	ENSMUSG00000003273	7	0.447797	0.000209679	0.00312223	65.0035	86.0009
Sec14l1	ENSMUSG00000020823	11	-0.35353	0.00021335	0.00317304	160.302	122.181
Lmo3	ENSMUSG00000030226	6	0.325677	0.00021554	0.00320171	160.37	195.692
Tle4	ENSMUSG00000024642	19	0.345375	0.000217018	0.00321976	64.4887	79.6463
Pcdhb2	ENSMUSG00000051599	18	1.58493	0.00021748	0.00322271	0.506532	1.40995
Mtss1l	ENSMUSG00000033763	8	-0.813919	0.000219551	0.00324794	3.29852	1.88778
Lsm6	ENSMUSG00000031683	8	0.504627	0.000219714	0.00324794	7.52419	10.3641
Rnd3	ENSMUSG00000017144	2	-0.980322	0.000221629	0.00327231	9.06588	4.52321
Lrrc1	ENSMUSG00000032352	9	0.612058	0.000222095	0.00327523	4.95231	7.41064
Ticam1	ENSMUSG00000047123	17	-0.973795	0.00022416	0.00329774	3.63386	1.75347
Kitl	ENSMUSG00000019966	10	0.532163	0.000223951	0.00329774	7.46829	10.5129
A2ml1	ENSMUSG00000047228	6	-1.28608	0.000226211	0.00332392	1.3115	0.550423
Myo5c	ENSMUSG00000033590	9	1.33869	0.000227716	0.00333402	0.271773	0.67893
Lman2	ENSMUSG00000021484	13	0.585158	0.000227236	0.00333402	7.57968	11.0227
Nxt2	ENSMUSG00000042271	X	-0.507832	0.00022759	0.00333402	21.4762	14.7838
Rps15a	ENSMUSG00000008683	7	-0.431831	0.000229098	0.00335025	25.6882	18.5252
Fam131b	ENSMUSG00000029861	6	-0.51957	0.000230441	0.00336587	17.9258	12.3397
Myo3b	ENSMUSG00000042064	2	0.682486	0.000231045	0.00337067	1.88849	2.89096
Xrcc3	ENSMUSG00000021287	12	0.534151	0.00023155	0.00337402	12.7893	18.1361
Parp3	ENSMUSG00000023249	9	1.57254	0.000234615	0.00341127	0.495459	1.46757
Fmnl1	ENSMUSG00000055805	11	0.493269	0.000234664	0.00341127	36.2764	50.0614
Fam174b	ENSMUSG00000078670	7	0.683862	0.000235878	0.00342484	4.99774	7.90921
Ajap1	ENSMUSG00000039546	4	0.576121	0.000236455	0.0034251	12.4414	18.5028
Myh10	ENSMUSG00000020900	11	0.369709	0.00023618	0.0034251	39.3846	49.4183
Foxo1	ENSMUSG00000044167	3	0.333299	0.000237313	0.00343347	68.1344	83.6025
Rec8	ENSMUSG00000002324	14	1.82169	0.000239836	0.00346455	0.379469	1.29082
Syndig1l	ENSMUSG00000071234	12	0.35696	0.000240028	0.00346455	108.494	135.706
Sftpc	ENSMUSG00000022097	14	2.11579	0.000242413	0.00349485	0.649609	2.61725
Slc6a15	ENSMUSG00000019894	10	0.635611	0.000244664	0.00351903	3.69011	5.57421
Mindy4b-ps	ENSMUSG00000101860	3	-0.863552	0.000244466	0.00351903	5.20283	2.81447
Rgs6	ENSMUSG00000021219	12	-1.0077	0.000245662	0.00352923	1.56229	0.765635
Tspan5	ENSMUSG00000028152	3	0.401276	0.000249053	0.00357375	13.782	17.7662
Pak7	ENSMUSG00000039913	2	-0.491924	0.000250743	0.00359379	9.46196	6.4986
Smarca4	ENSMUSG00000032187	9	0.410709	0.000252252	0.00361119	25.5813	33.0548
Fam124a	ENSMUSG00000035184	14	0.561459	0.000253805	0.00362553	9.89759	14.2389
Pcdhb6	ENSMUSG00000051678	18	0.857533	0.000253886	0.00362553	1.87049	3.26895
Flrt3	ENSMUSG00000051379	2	0.435305	0.000254143	0.00362553	21.2542	28.1132
Cnih2	ENSMUSG00000024873	19	0.571239	0.000254501	0.00362641	48.3307	72.0595
Pik3ip1	ENSMUSG00000034614	11	0.852597	0.000256907	0.00365485	2.24025	3.87326
Zfp618	ENSMUSG00000028358	4	1.07178	0.000257093	0.00365485	0.546593	1.11689
Tmem56	ENSMUSG00000028132	3	-0.561658	0.000259318	0.00368219	8.75736	5.77817
Epb41	ENSMUSG00000028906	4	0.397872	0.000263719	0.00374034	17.1627	21.9726
Nap1l1	ENSMUSG00000058799	10	0.347095	0.000264914	0.00375295	99.4808	122.848
C130060K24Rik	ENSMUSG00000029917	6	3.06555	0.000266834	0.00377577	0.0757673	0.474893
Sgcz	ENSMUSG00000039539	8	0.878919	0.000267253	0.00377735	2.22117	4.08865
Cntnap2	ENSMUSG00000039419	6	0.36759	0.000267814	0.0037809	16.3046	20.5095
Pcdhgb1	ENSMUSG00000103037	18	1.20482	0.000268207	0.00378209	0.966462	1.92917
Cckbr	ENSMUSG00000030898	7	-1.09209	0.000269262	0.0037926	2.52163	1.15555
Eno1	ENSMUSG00000063524	4	-0.380212	0.000269821	0.0037961	216.462	161.899
Rnf144b	ENSMUSG00000038068	13	-0.713692	0.000270872	0.00380651	2.90614	1.73849
Skida1	ENSMUSG00000054074	2	0.900062	0.000272778	0.00382674	1.38406	2.57387
Dynlt3	ENSMUSG00000031176	X	-0.339673	0.000272936	0.00382674	200.474	154.025
Ccdc6	ENSMUSG00000048701	10	-0.397183	0.000282134	0.00395116	23.552	17.3913
Fezf2	ENSMUSG00000021743	14	-2.00961	0.00028303	0.00395918	1.0142	0.275586
Nap1l3	ENSMUSG00000055733	X	-0.474263	0.000286875	0.00400839	15.904	11.0683
Mob4	ENSMUSG00000025979	1	-0.384762	0.00028841	0.00402525	35.166	26.2049
Gpr176	ENSMUSG00000040133	2	-0.869754	0.000289776	0.00403371	3.04257	1.69724
Arg2	ENSMUSG00000021125	12	0.590342	0.00028936	0.00403371	12.4885	18.3683
Tshz1	ENSMUSG00000046982	18	-0.451153	0.000290006	0.00403371	11.6696	8.32504
Stat3	ENSMUSG00000004040	11	0.486693	0.000290446	0.00403526	8.65415	11.7455
Nxph3	ENSMUSG00000046719	11	-2.07016	0.000290802	0.00403562	0.819502	0.189128
Dnajc8	ENSMUSG00000054405	4	-0.393363	0.000292192	0.00405031	96.028	71.3103
Marveld3	ENSMUSG00000001672	8	2.56404	0.000294661	0.00407463	0.247033	1.13738
Zdhhc13	ENSMUSG00000030471	7	-0.51027	0.000294838	0.00407463	13.3539	9.15167
Taf13	ENSMUSG00000048100	3	-0.526557	0.000294945	0.00407463	15.1691	10.1552
Grm7	ENSMUSG00000056755	6	0.493186	0.000297375	0.00410357	7.36737	10.025
Napb	ENSMUSG00000027438	2	-0.319796	0.000301526	0.00415617	185.792	144.752
Tmem25	ENSMUSG00000002032	9	-1.32601	0.00030213	0.00415981	1.4752	0.573986
Ptger2	ENSMUSG00000037759	14	2.73105	0.00030271	0.00416312	0.0796908	0.622376
Lrrtm2	ENSMUSG00000071862	18	0.396873	0.00030435	0.00416807	27.5354	35.1517
Cinp	ENSMUSG00000021276	12	-0.429066	0.000303912	0.00416807	39.3656	28.4373
Ano7	ENSMUSG00000034107	1	-2.43374	0.000303707	0.00416807	0.403143	0.079467
Cpne9	ENSMUSG00000030270	6	-0.794585	0.000304432	0.00416807	2.91583	1.66939
Amigo1	ENSMUSG00000050947	3	0.45669	0.000305181	0.00416899	7.18997	9.59614
Sms	ENSMUSG00000071708	X	-0.37089	0.000304963	0.00416899	51.6337	38.9449
Tnfrsf21	ENSMUSG00000023915	17	0.502613	0.000306234	0.00417871	9.02628	12.4105
Pom121	ENSMUSG00000053293	5	0.447289	0.000306588	0.00417888	8.59698	11.4717
Synpr	ENSMUSG00000056296	14	0.390837	0.000308613	0.00419714	29.2191	37.0452
Sgsm2	ENSMUSG00000038351	11	-0.450124	0.000308308	0.00419714	11.5631	8.25976
Triqk	ENSMUSG00000055963	4	-0.491485	0.000309535	0.004205	10.1513	6.99355
Ppp3r1	ENSMUSG00000033953	11	-0.366543	0.000310432	0.00421252	947.769	717.284
Trim35	ENSMUSG00000022043	14	0.363412	0.000312338	0.00423368	77.223	96.7607
Ephx4	ENSMUSG00000033805	5	-0.431061	0.000313327	0.00424239	52.5452	38.0611
Fkbp3	ENSMUSG00000020949	12	-0.379454	0.000318943	0.00431366	20.6813	15.4689
Ryr3	ENSMUSG00000057378	2	0.468579	0.000319703	0.00431917	4.06999	5.4743
Idh1	ENSMUSG00000025950	1	-0.745336	0.000320259	0.0043219	7.47732	4.4143
Acyp1	ENSMUSG00000008822	12	-0.454752	0.000323802	0.0043649	67.6781	47.7309
Prr14	ENSMUSG00000030822	7	0.521615	0.000324169	0.00436504	10.7311	14.8647
Gpx3	ENSMUSG00000018339	11	-3.22032	0.000326125	0.00438656	0.493425	0.0502108
Plag1	ENSMUSG00000003282	4	0.777612	0.000326968	0.00439308	1.73862	2.93475
Slc35f4	ENSMUSG00000021852	14	-1.18786	0.000331088	0.00444354	1.85644	0.832564
Myl6b	ENSMUSG00000039824	10	-0.968772	0.000331812	0.00444839	12.1025	6.17835
Ubtd2	ENSMUSG00000044949	11	-0.525744	0.000333915	0.00447168	30.6262	20.5523
Nrsn2	ENSMUSG00000059361	2	0.353241	0.00033431	0.00447209	339.237	422.225
Sertad4	ENSMUSG00000016262	1	0.331877	0.000338193	0.00451909	61.6241	75.4563
Tmem201	ENSMUSG00000044700	4	0.506552	0.000340616	0.00454649	5.68515	7.86696
Ica1l	ENSMUSG00000026018	1	-0.390406	0.000342709	0.00456945	25.6359	19.0083
Prkab1	ENSMUSG00000029513	5	0.771202	0.000343103	0.00456973	4.40247	7.04861
Egr4	ENSMUSG00000071341	6	-0.551308	0.000343756	0.00457345	12.626	8.40134
Tiam2	ENSMUSG00000023800	17	0.364861	0.000347974	0.00461964	26.0892	32.733
Ctnna1	ENSMUSG00000037815	18	0.427481	0.000347983	0.00461964	31.491	41.3642
R3hdm2	ENSMUSG00000025404	10	0.379845	0.000352171	0.00467017	80.1461	101.76
Hsdl1	ENSMUSG00000034189	8	0.48235	0.00035307	0.00467703	10.6117	14.3801
Grina	ENSMUSG00000022564	15	0.382138	0.000355513	0.00470431	111.839	142.242
Tef	ENSMUSG00000022389	15	0.345804	0.000359933	0.00475764	46.1062	57.1299
Lrp11	ENSMUSG00000019796	10	0.406251	0.000360605	0.00476138	17.7829	22.919
Znfx1	ENSMUSG00000039501	2	0.439302	0.000361448	0.00476738	9.05422	11.9128
Prr12	ENSMUSG00000046574	7	0.658975	0.000363672	0.00478741	11.9323	19.2114
Cpne8	ENSMUSG00000052560	15	-0.585977	0.00036414	0.00478741	13.9664	9.13307
Atp13a2	ENSMUSG00000036622	4	0.670803	0.000364076	0.00478741	3.83449	6.01728
Wdsub1	ENSMUSG00000026988	2	-0.735306	0.000369441	0.00485189	6.66954	3.82202
Vtcn1	ENSMUSG00000051076	3	-3.0587	0.000370258	0.00485741	0.388363	0.043868
Shc3	ENSMUSG00000021448	13	0.508404	0.000379942	0.00497911	7.36692	10.1375
Fam160b2	ENSMUSG00000022095	14	0.454576	0.000381389	0.0049874	30.5759	41.1238
Myh3	ENSMUSG00000020908	11	-2.27212	0.000381254	0.0049874	0.271376	0.0533704
Hdgfl3	ENSMUSG00000025104	7	-0.356953	0.000387496	0.00506185	33.2572	25.2215
Fstl1	ENSMUSG00000022816	16	0.610465	0.000392084	0.00511633	4.87498	7.25689
Pde3a	ENSMUSG00000041741	6	1.57282	0.000394086	0.00513697	0.107789	0.295878
Rsph4a	ENSMUSG00000039552	10	-1.94692	0.000397671	0.00517818	0.713555	0.172748
Abcg1	ENSMUSG00000024030	17	0.428808	0.00040129	0.00521976	22.6677	29.6914
Tuba1b	ENSMUSG00000023004	15	-0.399713	0.00041094	0.00533961	49.1287	36.3958
Eid1	ENSMUSG00000091337	2	-0.351906	0.000411869	0.00534599	138.669	105.892
Atp6v1a	ENSMUSG00000052459	16	-0.328075	0.000413419	0.00536044	104.415	80.9088
Ccnd2	ENSMUSG00000000184	6	0.398263	0.000414378	0.00536718	15.7246	20.069
Rnft2	ENSMUSG00000032850	5	0.434736	0.000414992	0.00536945	9.22367	12.1459
Tmem94	ENSMUSG00000020747	11	0.496019	0.000415944	0.00537609	6.32832	8.58634
Smyd3	ENSMUSG00000055067	1	-0.374044	0.000416686	0.00538	18.6397	13.9819
Fam107a	ENSMUSG00000021750	14	-0.722423	0.000417691	0.00538162	7.35476	4.53088
Irf2	ENSMUSG00000031627	8	-0.742668	0.0004174	0.00538162	3.22023	1.87264
Fam84b	ENSMUSG00000072568	15	0.488808	0.000418204	0.00538257	7.48593	10.3185
Prepl	ENSMUSG00000024127	17	-0.349346	0.000421235	0.00541588	86.7077	66.2166
Cnrip1	ENSMUSG00000044629	11	-0.444284	0.00042278	0.00543004	21.7936	15.5647
Wdr26	ENSMUSG00000038733	1	-0.338937	0.000426421	0.00547106	60.3079	46.4026
S100a1	ENSMUSG00000044080	3	-1.23311	0.000428957	0.00548078	7.20233	3.03895
Prrt1	ENSMUSG00000015476	17	0.408694	0.000429406	0.00548078	83.7094	107.758
Klhl13	ENSMUSG00000036782	X	-0.300463	0.000429417	0.00548078	210.899	166.594
Galnt9	ENSMUSG00000033316	5	-1.73731	0.000427629	0.00548078	0.968588	0.292457
Hmgn5	ENSMUSG00000031245	X	-1.44944	0.000428288	0.00548078	1.92509	0.700181
Smarca5	ENSMUSG00000031715	8	-0.374712	0.0004301	0.00548377	16.2107	12.1787
Azin1	ENSMUSG00000037458	15	-0.444141	0.000431229	0.00549244	25.7583	18.4587
Atp2a2	ENSMUSG00000029467	5	0.291596	0.000432572	0.00550383	175.718	209.222
H2-DMa	ENSMUSG00000037649	17	-0.501358	0.000435321	0.00552908	25.3429	17.5116
Decr2	ENSMUSG00000036775	17	-0.554152	0.00043546	0.00552908	15.3484	10.0811
St8sia4	ENSMUSG00000040710	1	1.08589	0.0004362	0.00553273	0.518435	1.06638
Tmeff2	ENSMUSG00000026109	1	-0.435403	0.00043801	0.00554067	18.7686	13.5706
Lrrc58	ENSMUSG00000034158	16	0.331123	0.000437415	0.00554067	21.3796	26.181
Mpp5	ENSMUSG00000021112	12	-0.470577	0.000438636	0.00554067	18.1412	12.7613
1110059G10Rik	ENSMUSG00000032551	9	-0.4734	0.000438517	0.00554067	12.7977	8.9378
Fosl2	ENSMUSG00000029135	5	-0.581543	0.000439712	0.00554853	7.25157	4.67234
Inpp5a	ENSMUSG00000025477	7	0.484397	0.000445299	0.00561324	17.5114	24.2529
Cdh6	ENSMUSG00000039385	15	1.07425	0.000447613	0.00563661	0.36451	0.762128
Ptcd1	ENSMUSG00000029624	5	0.540679	0.000452216	0.00568872	8.34635	11.7881
Baz2a	ENSMUSG00000040054	10	0.41955	0.000454219	0.00570805	6.51079	8.4533
Itm2c	ENSMUSG00000026223	1	0.37266	0.000460742	0.00578409	130.055	165.186
Pxdn	ENSMUSG00000020674	12	0.624405	0.00046161	0.00578904	2.71366	3.9316
B4gat1	ENSMUSG00000047379	19	0.519795	0.00046304	0.00580104	17.3656	24.0986
Faim2	ENSMUSG00000023011	15	-0.384898	0.000464616	0.00581482	14.2108	10.6809
A830010M20Rik	ENSMUSG00000111375	5	-0.618813	0.000466469	0.00582642	4.96394	3.14994
Auts2	ENSMUSG00000029673	5	0.352344	0.000466495	0.00582642	27.4638	34.125
Arhgap1	ENSMUSG00000027247	2	-0.393207	0.000470641	0.00587222	35.8075	26.5354
Lmf1	ENSMUSG00000002279	17	0.745689	0.000475784	0.00591229	1.88018	3.07971
Ick	ENSMUSG00000009828	9	0.593141	0.000475217	0.00591229	2.7995	4.0922
Fam53b	ENSMUSG00000030956	7	0.501205	0.000475334	0.00591229	4.6568	6.4099
Rap1gap	ENSMUSG00000041351	4	0.345291	0.00047533	0.00591229	57.1367	70.6422
C2cd2l	ENSMUSG00000032120	9	0.370393	0.000476511	0.0059153	32.7757	41.4256
Ppfia4	ENSMUSG00000026458	1	-0.530568	0.000477219	0.0059181	4.79893	3.26907
Tgfbr1	ENSMUSG00000007613	4	1.11006	0.000478755	0.00592526	0.586947	1.27568
Ppid	ENSMUSG00000027804	3	-0.461484	0.000478765	0.00592526	18.5537	13.2127
Bmp2	ENSMUSG00000027358	2	0.874069	0.000479687	0.00592759	2.08965	3.79765
Ttbk2	ENSMUSG00000090100	2	-0.354323	0.000479922	0.00592759	11.013	8.37443
Cdh4	ENSMUSG00000000305	2	-0.649966	0.000485621	0.00599194	3.0704	1.88956
Rundc1	ENSMUSG00000035007	11	0.490632	0.000486153	0.00599246	23.4728	32.4863
Yipf3	ENSMUSG00000071074	17	0.617229	0.000488255	0.00600628	7.89241	11.6164
Cpt1c	ENSMUSG00000007783	7	0.565731	0.000488013	0.00600628	5.91951	8.62102
Retreg1	ENSMUSG00000022270	15	-0.557893	0.000489758	0.00601872	11.12	7.47586
Azin2	ENSMUSG00000028789	4	0.566027	0.000492279	0.00604362	12.5404	17.9425
Ddit4l	ENSMUSG00000046818	3	-0.412185	0.000494526	0.00606513	42.4812	30.8015
Hist2h3c1	ENSMUSG00000093769	3	0.896979	0.000497433	0.00608858	2.30428	4.16361
Them6	ENSMUSG00000056665	15	0.627564	0.000497063	0.00608858	14.3017	21.9392
Kirrel3	ENSMUSG00000032036	9	0.476666	0.000499131	0.00610326	8.95592	12.13
Wwp1	ENSMUSG00000041058	4	-0.376001	0.000501808	0.00612987	21.9732	16.384
Atp9a	ENSMUSG00000027546	2	0.403284	0.000504786	0.00615892	14.7423	19.0104
Klhl4	ENSMUSG00000025597	X	-0.942	0.000505193	0.00615892	2.53132	1.32917
Rasgrp1	ENSMUSG00000027347	2	-0.26954	0.000506735	0.00617158	493.672	398.977
Ky	ENSMUSG00000035606	9	0.707302	0.000508242	0.00617764	1.38072	2.17407
Dock11	ENSMUSG00000031093	X	-0.818953	0.000507964	0.00617764	1.68694	0.917614
Pcdhga7	ENSMUSG00000103472	18	0.59501	0.000510329	0.00619557	3.71467	5.38714
Ptp4a2	ENSMUSG00000028788	4	-0.328218	0.000510729	0.00619557	78.1685	60.6299
Stx1a	ENSMUSG00000007207	5	-0.520356	0.000513939	0.00622833	16.8352	11.4306
Cplx2	ENSMUSG00000025867	13	-0.297101	0.000519422	0.00627228	383.899	303.951
Aldh1a1	ENSMUSG00000053279	19	-1.20298	0.000518644	0.00627228	2.89776	1.17943
Ptchd4	ENSMUSG00000042256	17	-0.955372	0.000519193	0.00627228	1.36665	0.717339
Mllt10	ENSMUSG00000026743	2	0.418338	0.000519615	0.00627228	12.3614	16.2049
Vcan	ENSMUSG00000021614	13	0.91029	0.000521587	0.00628987	0.404526	0.763516
Chst2	ENSMUSG00000033350	9	-0.397512	0.000524543	0.00631929	12.7381	9.47774
Ebag9	ENSMUSG00000022339	15	0.516705	0.000529426	0.00637185	22.4862	31.499
Sh3bgrl	ENSMUSG00000031246	X	-0.434036	0.000540608	0.00650004	18.1231	12.9806
Add2	ENSMUSG00000030000	6	0.346125	0.000544302	0.00653803	66.3142	82.0888
BC005537	ENSMUSG00000019132	13	-0.420493	0.000544855	0.00653826	31.846	23.5164
Rgs19	ENSMUSG00000002458	2	-0.527219	0.000545561	0.00654032	16.6019	11.2955
Pias2	ENSMUSG00000025423	18	-0.404685	0.000546572	0.00654602	17.8843	13.0874
Gria3	ENSMUSG00000001986	X	0.40143	0.000556377	0.00665355	43.7703	55.7563
Pdcd10	ENSMUSG00000027835	3	-0.418857	0.000556637	0.00665355	32.0153	23.2282
D030056L22Rik	ENSMUSG00000047044	19	-0.7892	0.000557419	0.00665639	9.44396	5.30861
Capza2	ENSMUSG00000015733	6	-0.330601	0.000558869	0.00666721	142.102	110.308
Ogfrl1	ENSMUSG00000026158	1	-0.35469	0.0005599	0.006673	78.3822	60.0366
Unc79	ENSMUSG00000021198	12	0.368734	0.000564906	0.00672612	11.713	14.7879
Gpx1	ENSMUSG00000063856	9	0.375691	0.000572467	0.00680952	160.708	204.27
Kazn	ENSMUSG00000040606	4	0.330461	0.000578831	0.00687854	67.7416	83.2097
Parva	ENSMUSG00000030770	7	-0.898721	0.000583422	0.00692636	1.42597	0.779728
Ddx6	ENSMUSG00000032097	9	-0.314721	0.000586428	0.00695531	60.7308	47.4515
Rab27a	ENSMUSG00000032202	9	-1.12037	0.000587677	0.00696337	2.23827	0.999894
Epyc	ENSMUSG00000019936	10	-0.485407	0.000588782	0.00696972	13.1464	9.09648
Dcun1d5	ENSMUSG00000032002	9	-0.761648	0.000592261	0.00700413	19.4572	11.4392
Slc1a1	ENSMUSG00000024935	19	0.370443	0.000594827	0.00702769	22.0975	27.9152
Nptn	ENSMUSG00000032336	9	0.341974	0.000599464	0.00707564	65.8692	81.4124
C1ql3	ENSMUSG00000049630	2	-2.37837	0.000602151	0.0071005	0.494324	0.0872904
Sst	ENSMUSG00000004366	16	-0.890509	0.000604134	0.00711704	12.5566	6.64142
Fam13c	ENSMUSG00000043259	10	-0.501363	0.000605633	0.00712783	5.51886	3.78832
Myo1b	ENSMUSG00000018417	1	-0.362382	0.000612322	0.00719964	23.4009	17.7188
Msra	ENSMUSG00000054733	14	-0.48369	0.000616828	0.00723871	22.126	15.6218
Ubr5	ENSMUSG00000037487	15	0.373105	0.000616386	0.00723871	21.4671	27.1665
Yars	ENSMUSG00000028811	4	0.405749	0.000620583	0.0072758	29.1777	37.521
Mcfd2	ENSMUSG00000024150	17	0.46391	0.000622061	0.00728614	18.5512	25.2761
Fbxo11	ENSMUSG00000005371	17	-0.324306	0.000625166	0.00731552	66.6764	51.7747
Grk2	ENSMUSG00000024858	19	-0.472205	0.000626532	0.00731752	14.0854	9.87199
Synpo	ENSMUSG00000043079	18	-0.436734	0.000626152	0.00731752	38.9761	28.0227
Dcaf12l1	ENSMUSG00000045284	X	-0.542119	0.000627452	0.00732127	8.58028	5.71659
Ccdc28b	ENSMUSG00000028795	4	0.603915	0.000632834	0.00737703	15.2747	22.7082
Pcnx3	ENSMUSG00000054874	19	0.537879	0.00063781	0.00741746	3.09984	4.36713
Mbd3	ENSMUSG00000035478	10	0.449538	0.000637677	0.00741746	16.9297	22.438
Rnf11	ENSMUSG00000028557	4	-0.372252	0.00063812	0.00741746	27.8111	21.0174
Sart1	ENSMUSG00000039148	19	0.5117	0.000643135	0.00746866	5.14844	7.20112
Pdrg1	ENSMUSG00000027472	2	-0.431384	0.000644355	0.00747574	83.1205	60.271
Gabrg1	ENSMUSG00000001260	5	-1.96449	0.000652588	0.00756408	0.540306	0.142793
Hs6st1	ENSMUSG00000045216	1	0.530509	0.000654084	0.00757426	8.99568	12.7154
Ubr4	ENSMUSG00000066036	4	0.402569	0.000657116	0.00760217	8.55095	10.9187
Snai2	ENSMUSG00000022676	16	4.13368	0.000658422	0.00761009	0.0235075	0.252967
Jpt1	ENSMUSG00000020737	11	-0.470654	0.000661199	0.00763498	42.767	30.0916
Slfn2	ENSMUSG00000072620	11	-1.95806	0.000662391	0.00764153	1.00273	0.239806
Ldb2	ENSMUSG00000039706	5	-0.366962	0.000666914	0.00768646	45.5644	34.3153
Inpp4b	ENSMUSG00000037940	8	-0.931163	0.000669594	0.00770285	0.874677	0.458243
Atf2	ENSMUSG00000027104	2	-0.330682	0.000669449	0.00770285	216.369	167.258
Zranb3	ENSMUSG00000036086	1	-0.597599	0.00067132	0.00771545	3.79941	2.49374
Bcl7a	ENSMUSG00000029438	5	-0.42912	0.000673266	0.00773056	18.9089	13.6526
Atxn7l1	ENSMUSG00000020564	12	0.367194	0.000674381	0.0077361	20.3262	25.6009
Ddx3y	ENSMUSG00000069045	Y	-0.940828	0.000692139	0.00793239	5.50218	3.1067
Grin2b	ENSMUSG00000030209	6	0.268898	0.000693472	0.00794022	51.8801	60.7712
Rsph3b	ENSMUSG00000023806	17	-1.10306	0.000694392	0.00794333	1.96748	0.912052
Aldoc	ENSMUSG00000017390	11	-0.673084	0.000695098	0.00794398	15.7538	9.53718
Leng8	ENSMUSG00000035545	7	0.462683	0.00069652	0.0079528	7.59848	10.0416
Fancg	ENSMUSG00000028453	4	-0.661205	0.000700789	0.00799408	4.31029	2.65922
Pepd	ENSMUSG00000063931	7	-0.704352	0.000706067	0.00804679	9.08539	5.26414
Irs2	ENSMUSG00000038894	8	-0.404216	0.000709141	0.00807431	11.8533	8.75952
Gpx6	ENSMUSG00000004341	13	0.967009	0.000713046	0.00811123	6.2882	11.8279
Kremen2	ENSMUSG00000040680	17	0.878749	0.000715892	0.00813604	2.47285	4.52588
AU040320	ENSMUSG00000028830	4	0.441385	0.000717188	0.00814321	7.95835	10.4704
Cd52	ENSMUSG00000000682	4	-4.18652	0.000721013	0.00817906	1.10301	0.0518636
Pak1	ENSMUSG00000030774	7	-0.289989	0.000722268	0.00818571	157.499	125.408
Lrfn2	ENSMUSG00000040490	17	-1.77704	0.000724532	0.00820377	0.706052	0.203645
Gabrb3	ENSMUSG00000033676	7	0.321904	0.000731366	0.0082735	111.499	136.281
Rbl2	ENSMUSG00000031666	8	0.371135	0.000742881	0.00839599	16.9805	21.3605
Carmil1	ENSMUSG00000021338	13	0.614271	0.000745932	0.00841494	2.44066	3.61053
Zfp184	ENSMUSG00000006720	13	-1.15848	0.000745379	0.00841494	1.87889	0.830621
Afap1	ENSMUSG00000029094	5	0.61535	0.000747757	0.00842776	2.11326	3.14344
Lingo3	ENSMUSG00000051067	10	0.457609	0.000756326	0.00851649	22.151	30.084
Sertm1	ENSMUSG00000056306	3	-1.59677	0.00075859	0.0085222	0.984251	0.33887
Rasa1	ENSMUSG00000021549	13	-0.357927	0.000758921	0.0085222	20.6448	15.6913
Med13l	ENSMUSG00000018076	5	0.368619	0.000757739	0.0085222	12.4383	15.7125
Ppfibp1	ENSMUSG00000016487	6	-1.00578	0.00076216	0.00855073	1.60512	0.751368
Syndig1	ENSMUSG00000074736	2	0.538716	0.000764338	0.0085673	13.9177	19.9871
Ppfia1	ENSMUSG00000037519	7	0.466986	0.000765668	0.00857436	7.61182	10.0746
Clstn3	ENSMUSG00000008153	6	0.366182	0.000770425	0.00861974	14.8797	18.6432
Fbxl16	ENSMUSG00000025738	17	0.323878	0.000772635	0.0086287	217.873	266.592
Uty	ENSMUSG00000068457	Y	-1.01969	0.000772543	0.0086287	1.95514	1.02585
Ypel1	ENSMUSG00000022773	16	-0.630045	0.000774597	0.00862881	4.06635	2.55973
Klhl23	ENSMUSG00000042155	2	-0.363688	0.0007742	0.00862881	19.3107	14.5818
Itgbl1	ENSMUSG00000032925	14	-0.547208	0.00077476	0.00862881	7.14109	4.77582
Creld1	ENSMUSG00000030284	6	0.425415	0.000779473	0.00867341	14.9467	19.6448
Dpy19l1	ENSMUSG00000043067	9	-0.518376	0.000781957	0.00869314	5.60891	3.80699
Nrep	ENSMUSG00000042834	18	-0.412572	0.000791093	0.00878674	73.0099	54.2052
Tspyl5	ENSMUSG00000038984	15	-0.353952	0.000794442	0.00881592	30.0389	22.8433
Zfp189	ENSMUSG00000039634	4	-0.743538	0.000805232	0.00892758	5.91334	3.51178
Tnnt2	ENSMUSG00000026414	1	-0.815613	0.000807266	0.00894202	3.22636	1.86401
Hecw1	ENSMUSG00000021301	13	-0.443841	0.000809499	0.00895865	6.59439	4.70278
Cstad	ENSMUSG00000047363	2	-0.761796	0.000815816	0.00902041	15.3041	8.83234
Coro1a	ENSMUSG00000030707	7	-0.574792	0.000821837	0.00907668	24.154	15.7584
Elmo2	ENSMUSG00000017670	2	0.337433	0.000822388	0.00907668	26.2493	32.3896
B3gnt2	ENSMUSG00000051650	11	0.915431	0.000823304	0.0090786	1.2055	2.25759
Phf24	ENSMUSG00000036062	4	0.334505	0.000834607	0.00919495	57.4822	70.833
Tacr3	ENSMUSG00000028172	3	2.17547	0.000836412	0.00920191	0.0931356	0.441
Ptbp3	ENSMUSG00000028382	4	-0.393348	0.000836742	0.00920191	16.8367	12.3387
Ptprg	ENSMUSG00000021745	14	-0.565833	0.000846094	0.0092964	2.65504	1.75115
Extl1	ENSMUSG00000028838	4	-0.621316	0.000849332	0.00932361	5.8533	3.64687
Esm1	ENSMUSG00000042379	13	-3.43692	0.000850569	0.00932883	0.602647	0.0765463
Tnfrsf11a	ENSMUSG00000026321	1	-1.46946	0.000852696	0.00934377	0.65637	0.226303
Shisa4	ENSMUSG00000041889	1	-0.877458	0.000858177	0.00939542	4.09472	2.24414
Mink1	ENSMUSG00000020827	11	0.291922	0.000859665	0.0094033	78.4535	93.4013
Adcy2	ENSMUSG00000021536	13	-0.902004	0.000868252	0.00948875	1.7622	0.906099
Adcy5	ENSMUSG00000022840	16	0.300154	0.000874113	0.00954428	81.0479	97.2806
Calm2	ENSMUSG00000036438	17	-0.250303	0.000876469	0.00956148	7797.1	6375.99
Ccdc122	ENSMUSG00000034795	14	-1.04011	0.000878443	0.00957448	2.80495	1.34051
Zfp451	ENSMUSG00000042197	1	-0.325567	0.000882879	0.00961427	16.9621	13.129
Slc44a2	ENSMUSG00000057193	9	0.724284	0.000885332	0.00963241	2.01411	3.22545
Emc4	ENSMUSG00000027131	2	0.360445	0.000886659	0.00963829	67.727	84.3377
Nos1ap	ENSMUSG00000038473	1	0.424613	0.000888372	0.00964834	9.72028	12.7151
Fam222a	ENSMUSG00000041930	5	0.552829	0.000891317	0.00967174	11.9592	16.8898
Plcb1	ENSMUSG00000051177	2	0.294964	0.000892308	0.00967391	136.564	163.374
Nr1d1	ENSMUSG00000020889	11	0.396409	0.000893735	0.00968081	69.4778	88.292
Gab1	ENSMUSG00000031714	8	0.807293	0.000897902	0.00970475	1.37803	2.39742
Uspl1	ENSMUSG00000041264	5	-0.450248	0.000898324	0.00970475	7.81971	5.5917
Defb28	ENSMUSG00000074679	2	-4.24559	0.000896863	0.00970475	0.5414	0
Slc12a5	ENSMUSG00000017740	2	0.324766	0.000901673	0.00973234	48.2693	58.7678
Cisd2	ENSMUSG00000028165	3	-0.403792	0.000904631	0.00975566	14.3193	10.5136
Otub2	ENSMUSG00000021203	12	-0.478419	0.000905707	0.00975867	9.39582	6.51095
Nwd2	ENSMUSG00000090061	5	-0.92065	0.00090837	0.00977876	0.942622	0.485546
Cipc	ENSMUSG00000034157	12	0.313859	0.000915774	0.0098498	46.7564	56.5644
Npsr1	ENSMUSG00000043659	9	-2.30688	0.000934059	0.0100376	0.321115	0.0566212
Ptges3	ENSMUSG00000071072	10	-0.397204	0.000942445	0.01011	34.9751	25.8795
Wscd2	ENSMUSG00000063430	5	0.41301	0.000942104	0.01011	6.0973	7.89351
Cx3cl1	ENSMUSG00000031778	8	0.327865	0.00094628	0.0101245	142.762	175.112
Ap3s1	ENSMUSG00000024480	18	-0.521324	0.00094499	0.0101245	14.9216	10.25
Kank1	ENSMUSG00000032702	19	1.61537	0.000946256	0.0101245	0.200495	0.592177
Rab30	ENSMUSG00000030643	7	-0.328394	0.000948054	0.0101347	16.6762	12.9239
Ikbkb	ENSMUSG00000031537	8	0.492595	0.000953223	0.010181	4.23693	5.801
Hprt	ENSMUSG00000025630	X	-0.312386	0.000954109	0.0101816	162.866	127.541
Rtn4rl2	ENSMUSG00000050896	2	-2.57437	0.000956132	0.0101943	0.907917	0.142299
Fopnl	ENSMUSG00000022677	16	-0.39343	0.000957375	0.0101987	14.1423	10.5241
Tmem179	ENSMUSG00000054013	12	0.367746	0.000959087	0.0102	37.4569	46.9172
Wasf3	ENSMUSG00000029636	5	-0.327947	0.00095917	0.0102	37.4699	29.0384
Drd3	ENSMUSG00000022705	16	-2.27675	0.000960169	0.0102018	1.09839	0.219943
Creb3l1	ENSMUSG00000027230	2	-2.86166	0.000962835	0.0102212	0.408214	0.0774393
Fam204a	ENSMUSG00000057858	19	-0.411269	0.000963777	0.0102224	25.6328	18.9532
Sccpdh	ENSMUSG00000038936	1	-0.48651	0.000967558	0.0102536	7.70684	5.35806
Slc16a2	ENSMUSG00000033965	X	-0.587672	0.000969412	0.0102644	4.21911	2.7773
Ifi27l2a	ENSMUSG00000079017	12	-2.00184	0.000977704	0.0103375	2.81663	0.686446
Polr3k	ENSMUSG00000038628	2	-0.398715	0.000978012	0.0103375	19.9248	14.6616
Lrrc9	ENSMUSG00000021090	12	1.09025	0.000984466	0.0103968	0.434001	0.907877
Hvcn1	ENSMUSG00000064267	5	-1.71113	0.000986335	0.0104075	0.759667	0.243005
Ppm1k	ENSMUSG00000037826	6	-0.353989	0.000989198	0.0104288	22.4997	17.097
Fndc4	ENSMUSG00000038552	5	-0.893329	0.000990812	0.0104368	3.53345	1.95926
Rab9b	ENSMUSG00000043463	X	-0.35087	0.000997145	0.0104792	24.2514	18.5937
Ak4	ENSMUSG00000028527	4	-0.941091	0.00099741	0.0104792	1.22685	0.623367
Lypd6	ENSMUSG00000050447	2	-1.52908	0.000995912	0.0104792	0.668749	0.216355
Thy1	ENSMUSG00000032011	9	0.314771	0.00100038	0.0104924	281.206	341.306
Csnk1a1	ENSMUSG00000024576	18	-0.315775	0.000999861	0.0104924	79.4508	62.0703
Ddc	ENSMUSG00000020182	11	2.35279	0.00100547	0.0105367	0.184516	0.823811
Tbc1d24	ENSMUSG00000036473	17	-0.393084	0.00100826	0.010557	7.19663	5.31984
Inpp5f	ENSMUSG00000042105	7	0.360399	0.00101197	0.0105867	73.0959	91.6869
Tpbgl	ENSMUSG00000096606	7	1.81965	0.00101405	0.0105995	0.275674	0.817174
Lgi2	ENSMUSG00000039252	5	-0.435541	0.00101596	0.0106104	8.96092	6.45281
Mag	ENSMUSG00000036634	7	1.10928	0.00102113	0.0106553	0.918652	1.90228
Tekt5	ENSMUSG00000039179	16	-0.636777	0.00104075	0.0108508	7.03638	4.39706
Gm14305	ENSMUSG00000078878	2	-0.824736	0.00104165	0.0108509	5.13563	2.8597
Plcxd3	ENSMUSG00000049148	15	-0.797283	0.00104267	0.0108523	2.264	1.23559
Tkt	ENSMUSG00000021957	14	-0.498226	0.0010502	0.0109213	10.9522	7.6185
Gclm	ENSMUSG00000028124	3	-0.366557	0.00105232	0.0109341	15.2399	11.4772
Pou3f1	ENSMUSG00000090125	4	0.35962	0.00106138	0.0110189	15.1922	18.9765
Rprm	ENSMUSG00000075334	2	-1.08729	0.00106353	0.0110318	3.10972	1.38411
Kcnc2	ENSMUSG00000035681	10	-1.20821	0.00108376	0.0112322	1.06521	0.473201
Sdc3	ENSMUSG00000025743	4	0.497469	0.00109252	0.0113068	6.14365	8.30324
Amotl1	ENSMUSG00000013076	9	-0.390919	0.00109373	0.0113068	7.76228	5.74496
Rtl8c	ENSMUSG00000051851	X	0.355023	0.00109294	0.0113068	295.913	368.657
Slc25a1	ENSMUSG00000003528	16	0.587934	0.0011069	0.0114333	8.77524	12.9681
Rab5b	ENSMUSG00000000711	10	-0.33761	0.00111621	0.0115197	44.6269	34.5143
Slc43a2	ENSMUSG00000038178	11	0.442165	0.00112082	0.0115575	4.9643	6.48646
Gpr158	ENSMUSG00000045967	2	0.278508	0.00112866	0.0116286	64.9621	76.7166
Slc41a2	ENSMUSG00000034591	10	-0.602993	0.00113384	0.0116698	2.97174	1.90029
Ckmt1	ENSMUSG00000000308	2	0.334581	0.00113457	0.0116698	97.5667	119.352
Dync1i1	ENSMUSG00000029757	6	-0.469808	0.00113672	0.0116821	14.7426	10.3719
Vps26a	ENSMUSG00000020078	10	-0.361484	0.00114241	0.0117209	28.9832	21.8461
Fam169a	ENSMUSG00000041817	13	-0.392043	0.00114238	0.0117209	10.5515	7.78932
Ets2	ENSMUSG00000022895	16	-0.344216	0.00115195	0.0118089	35.7453	27.4334
H2-DMb2	ENSMUSG00000037548	17	-3.31719	0.00115635	0.0118441	0.990895	0.179571
Ivns1abp	ENSMUSG00000023150	1	-0.317812	0.00115855	0.0118567	137.442	107.188
Evl	ENSMUSG00000021262	12	0.387169	0.00116147	0.0118767	17.7363	22.6301
Pou6f2	ENSMUSG00000009734	13	-0.905935	0.00116785	0.0119285	1.13198	0.58291
Rtn4rl1	ENSMUSG00000045287	11	0.386269	0.00116849	0.0119285	13.7424	17.5581
Slc24a3	ENSMUSG00000063873	2	0.384786	0.0011842	0.0120788	10.6786	13.5474
Nexmif	ENSMUSG00000046449	X	-0.378678	0.00119313	0.0121598	5.10327	3.8117
Rbfox1	ENSMUSG00000008658	16	0.265175	0.0011958	0.0121769	465.76	544.475
Mn1	ENSMUSG00000070576	5	0.350584	0.00120006	0.0122101	19.4873	24.4099
Neurl1b	ENSMUSG00000034413	17	-0.487299	0.00120239	0.0122135	6.06987	4.15389
Gls	ENSMUSG00000026103	1	-0.292799	0.00120223	0.0122135	63.3231	50.2301
Zwilch	ENSMUSG00000032400	9	-1.39757	0.00120737	0.0122437	1.02871	0.365306
Mosmo	ENSMUSG00000046096	7	-0.400423	0.0012072	0.0122437	9.59414	7.08109
Cdc42ep3	ENSMUSG00000036533	17	-0.378055	0.00121469	0.0123078	29.7376	22.4347
Hebp1	ENSMUSG00000042770	6	-0.512636	0.00121955	0.0123468	8.95936	6.06866
Lrrc3	ENSMUSG00000051652	10	0.558247	0.0012211	0.0123522	3.57379	5.08515
2010315B03Rik	ENSMUSG00000074829	9	-0.592429	0.00122344	0.0123657	8.01993	5.26708
Cacna1a	ENSMUSG00000034656	8	0.368664	0.00122627	0.0123841	7.28846	9.18798
Pcdhb13	ENSMUSG00000047307	18	0.553358	0.00123389	0.0124367	3.95828	5.63411
Nrp1	ENSMUSG00000025810	8	1.03683	0.0012345	0.0124367	0.813789	1.71873
Cacna1d	ENSMUSG00000015968	14	0.541177	0.00123452	0.0124367	1.49498	2.08536
Reps2	ENSMUSG00000040855	X	-0.291168	0.00124393	0.0125211	90.9222	72.2521
Osbpl2	ENSMUSG00000039050	2	0.363933	0.00125259	0.0125979	18.8245	23.5324
Pnck	ENSMUSG00000002012	X	-0.388397	0.00125999	0.0126619	36.6557	27.1764
Ninj1	ENSMUSG00000037966	13	1.10894	0.00126274	0.0126792	1.83754	3.82472
Zswim5	ENSMUSG00000033948	4	0.364107	0.00127507	0.0127827	18.0808	22.7054
Tspan3	ENSMUSG00000032324	9	0.366923	0.00127514	0.0127827	46.5336	58.6209
Slc25a33	ENSMUSG00000028982	4	0.495853	0.00127976	0.0127976	19.9651	27.57
Msi2	ENSMUSG00000069769	11	0.399021	0.00127877	0.0127976	8.15034	10.3503
Psmd7	ENSMUSG00000039067	8	0.314086	0.00127862	0.0127976	88.0863	106.682
Arel1	ENSMUSG00000042350	12	0.290393	0.00129071	0.0128966	55.2822	65.8617
Map6d1	ENSMUSG00000041205	16	0.323676	0.00129508	0.0129282	31.4291	38.2627
Hist1h4i	ENSMUSG00000060639	13	1.69703	0.00129599	0.0129282	0.842585	2.60928
Myc	ENSMUSG00000022346	15	0.796687	0.00130112	0.0129582	2.63942	4.31791
Rps21	ENSMUSG00000039001	2	-0.421856	0.00130011	0.0129582	185.339	135.687
Lyrm7	ENSMUSG00000020268	11	-0.41172	0.00130469	0.0129832	19.0286	14.0245
Gdpd5	ENSMUSG00000035314	7	0.571968	0.00131801	0.0131033	4.45459	6.60353
Hist2h3c2	ENSMUSG00000081058	3	1.46487	0.0013189	0.0131033	0.942548	2.4926
Rplp1	ENSMUSG00000007892	9	-0.405847	0.00133154	0.0132182	359.943	267.777
Cftr	ENSMUSG00000041301	6	-1.51466	0.00134524	0.0133434	0.676712	0.208245
Nova2	ENSMUSG00000030411	7	0.327218	0.00135782	0.0134446	23.0468	28.1438
Dkk3	ENSMUSG00000030772	7	-0.884512	0.00135874	0.0134446	3.10794	1.70378
Egln1	ENSMUSG00000031987	8	0.317114	0.00135677	0.0134446	27.878	33.8442
Ccdc42	ENSMUSG00000045915	11	1.17538	0.00136272	0.0134722	1.49035	3.24007
Cyp4x1	ENSMUSG00000047155	4	-0.78518	0.00136593	0.0134722	1.67177	0.939768
Baz1a	ENSMUSG00000035021	12	-0.640044	0.00136548	0.0134722	2.69909	1.63929
Ceacam10	ENSMUSG00000054169	7	-4.37785	0.00136483	0.0134722	0.400139	0.00618472
Sox8	ENSMUSG00000024176	17	0.417026	0.00136908	0.0134924	24.4202	31.658
Zfp362	ENSMUSG00000028799	4	0.463851	0.00137152	0.0135056	10.0527	13.5966
Atrnl1	ENSMUSG00000054843	19	-0.321705	0.00137338	0.013513	19.2667	14.9827
Pcdh18	ENSMUSG00000037892	3	-1.27093	0.00137707	0.0135167	0.701118	0.276038
Rad9a	ENSMUSG00000024824	19	0.657693	0.00137568	0.0135167	8.66375	13.0559
Ccdc88c	ENSMUSG00000021182	12	-0.531662	0.00137663	0.0135167	5.75614	3.93934
Fstl4	ENSMUSG00000036264	11	0.437546	0.00138323	0.0135555	6.77962	8.89935
Nus1	ENSMUSG00000023068	10	-0.30929	0.00138255	0.0135555	32.1022	25.2721
Pcdhga11	ENSMUSG00000102742	18	0.675483	0.00138869	0.0135981	1.85986	2.88371
Kank4	ENSMUSG00000035407	4	-2.11369	0.00139189	0.0136185	0.248608	0.0511083
Clic5	ENSMUSG00000023959	17	-1.91555	0.0013986	0.0136514	0.372707	0.107605
Fam19a5	ENSMUSG00000054863	15	0.354564	0.00139815	0.0136514	27.2023	34.0921
Srsf1	ENSMUSG00000018379	11	-0.417869	0.00139832	0.0136514	22.7416	16.7338
Krt12	ENSMUSG00000020912	11	-0.552519	0.00139981	0.0136523	12.0245	8.04347
Hist2h4	ENSMUSG00000091405	3	-0.709723	0.00140371	0.0136795	10.0178	6.02697
Tigd2	ENSMUSG00000049232	6	0.505507	0.00140882	0.0137183	6.98275	9.62425
Bag4	ENSMUSG00000037316	8	-0.329635	0.0014113	0.0137207	22.0903	17.0528
Tubgcp4	ENSMUSG00000027263	2	-0.521302	0.00141042	0.0137207	5.16505	3.51524
Rps27	ENSMUSG00000090733	3	-0.378743	0.0014168	0.0137632	222.246	168.627
Rpl10	ENSMUSG00000008682	X	-0.307368	0.00142289	0.0138114	192.042	150.976
Cacna2d3	ENSMUSG00000021991	14	0.307197	0.00142637	0.0138232	44.0132	53.1461
Nudt9	ENSMUSG00000029310	5	0.536505	0.00142634	0.0138232	11.9312	16.6673
Alox8	ENSMUSG00000020891	11	-2.10534	0.00142774	0.0138256	0.339835	0.0776482
Exoc5	ENSMUSG00000061244	14	-0.374921	0.00143433	0.0138785	7.6027	5.6909
Lrrc52	ENSMUSG00000040485	1	3.83328	0.00143803	0.0139032	0.0196492	0.380808
Pfn1	ENSMUSG00000018293	11	0.294787	0.00144379	0.0139407	84.9939	101.426
Myo16	ENSMUSG00000039057	8	0.550494	0.00144418	0.0139407	3.30581	4.67637
Rpl17	ENSMUSG00000062328	18	-0.333938	0.00144931	0.0139792	127.973	98.5997
Cgref1	ENSMUSG00000029161	5	-0.648893	0.00145631	0.0140356	7.32542	4.59403
Celf4	ENSMUSG00000024268	18	-0.434227	0.00146167	0.0140541	196.627	143.411
Trim45	ENSMUSG00000033233	3	-0.690848	0.00145947	0.0140541	2.39346	1.44058
Arrb2	ENSMUSG00000060216	11	-0.524897	0.00146061	0.0140541	10.363	7.02641
Pld3	ENSMUSG00000003363	7	0.340708	0.00146751	0.0140992	172.455	213.934
Mesd	ENSMUSG00000038503	7	0.414374	0.00147196	0.0141308	9.42325	12.2606
Tdrd7	ENSMUSG00000035517	4	0.366017	0.00147441	0.0141322	17.2705	21.7554
Krt77	ENSMUSG00000067594	15	-1.015	0.0014741	0.0141322	2.85581	1.35887
A830018L16Rik	ENSMUSG00000057715	1	-0.311605	0.00147713	0.0141361	29.1922	22.834
Ubxn7	ENSMUSG00000053774	16	-0.351805	0.0014761	0.0141361	10.6199	8.09215
Hcn1	ENSMUSG00000021730	13	0.527061	0.00148229	0.0141633	1.03419	1.44944
Cux1	ENSMUSG00000029705	5	0.331656	0.00148125	0.0141633	12.301	15.031
Prox1	ENSMUSG00000010175	1	1.02173	0.00149936	0.0143153	0.409963	0.730831
Pgs1	ENSMUSG00000017715	11	0.430987	0.00150663	0.0143734	8.22631	10.8849
Mrpl4	ENSMUSG00000003299	9	0.430669	0.00150877	0.0143826	21.2317	27.6591
Ube2q1	ENSMUSG00000042572	3	0.380504	0.00152787	0.0145535	21.2809	27.1827
Plxnd1	ENSMUSG00000030123	6	0.394014	0.001536	0.0146195	6.61455	8.47813
Mien1	ENSMUSG00000002580	11	-0.347751	0.00154503	0.014694	216.991	167.18
Dock3	ENSMUSG00000039716	9	-0.299932	0.0015519	0.0147479	72.8627	57.5603
Rps6ka6	ENSMUSG00000025665	X	-0.727839	0.00155437	0.0147599	2.36296	1.35422
Snca	ENSMUSG00000025889	6	-0.314855	0.00155692	0.0147612	298.578	233.132
Asgr1	ENSMUSG00000020884	11	-4.3426	0.00155667	0.0147612	0.304221	0.00771264
St6galnac5	ENSMUSG00000039037	3	-0.345183	0.00156488	0.0148082	27.5138	21.1573
Akap12	ENSMUSG00000038587	10	-1.66466	0.00156515	0.0148082	0.36107	0.118005
Seh1l	ENSMUSG00000079614	18	-0.370142	0.00156551	0.0148082	15.1422	11.3553
Nectin1	ENSMUSG00000032012	9	-0.99578	0.00156944	0.0148339	0.825147	0.397312
Nyap2	ENSMUSG00000054976	1	0.324552	0.00157319	0.0148513	13.7118	16.6724
Ccdc92b	ENSMUSG00000069814	11	0.404955	0.0015737	0.0148513	13.9165	18.0921
Tarsl2	ENSMUSG00000030515	7	-0.346831	0.00157644	0.0148657	26.5262	20.3959
Coro7	ENSMUSG00000039637	16	0.359164	0.00159214	0.0149791	19.7415	24.5585
Fibcd1	ENSMUSG00000026841	2	0.775096	0.00159117	0.0149791	1.40576	2.31726
Taok1	ENSMUSG00000017291	11	-0.260905	0.0015903	0.0149791	54.3682	44.1058
Traip	ENSMUSG00000032586	9	0.440583	0.00159693	0.0150126	6.82696	9.09131
Micu3	ENSMUSG00000039478	8	-0.290082	0.00160531	0.0150798	162.71	129.234
Ttc9	ENSMUSG00000042734	12	-0.336338	0.00160912	0.015104	26.8559	20.843
Kidins220	ENSMUSG00000036333	12	0.277872	0.00161918	0.0151868	41.0167	48.3566
Maged2	ENSMUSG00000025268	X	-0.61021	0.00163171	0.015283	5.16452	3.27805
Ifrd1	ENSMUSG00000001627	12	-0.479465	0.00163193	0.015283	10.3744	7.37114
Ccdc3	ENSMUSG00000026676	2	-2.4382	0.00163478	0.0152979	0.394278	0.0819203
Raph1	ENSMUSG00000026014	1	-0.375746	0.00164357	0.0153684	5.4692	4.08702
Cacna1h	ENSMUSG00000024112	17	0.375024	0.00164733	0.0153808	4.80076	6.08004
Slc38a1	ENSMUSG00000023169	15	0.307078	0.0016474	0.0153808	21.1434	25.4622
Isoc1	ENSMUSG00000024601	18	-0.404915	0.00165269	0.0154184	24.9638	18.6168
Cacng2	ENSMUSG00000019146	15	0.331408	0.00166831	0.0155151	17.4123	21.3821
Slc8a3	ENSMUSG00000079055	12	0.385674	0.0016712	0.0155151	11.3416	14.2118
Jakmip3	ENSMUSG00000056856	7	0.4192	0.00167176	0.0155151	9.02962	11.7004
Gas6	ENSMUSG00000031451	8	0.521054	0.00167319	0.0155151	7.15748	10.075
Nr2f1	ENSMUSG00000069171	13	-1.25924	0.00167252	0.0155151	0.896585	0.353693
Nova1	ENSMUSG00000021047	12	-0.33893	0.00167253	0.0155151	13.3881	10.2405
Nol4l	ENSMUSG00000061411	2	-0.374637	0.00166982	0.0155151	12.0473	9.13909
Cenpj	ENSMUSG00000064128	14	0.651677	0.00166557	0.0155151	1.581	2.42498
Gde1	ENSMUSG00000033917	7	0.405183	0.00167495	0.0155196	40.4401	52.4893
Pcdhac2	ENSMUSG00000102697	18	0.492813	0.00167829	0.015528	2.66492	3.65738
Fam189a1	ENSMUSG00000030518	7	0.426168	0.00167839	0.015528	7.76015	10.3187
Lrrc6	ENSMUSG00000022375	15	-0.577766	0.00168609	0.0155757	9.54871	6.3096
Bsg	ENSMUSG00000023175	10	0.310545	0.00168594	0.0155757	68.9874	83.5168
Psmd11	ENSMUSG00000017428	11	0.319084	0.00168893	0.0155901	37.0191	44.9778
Kndc1	ENSMUSG00000066129	7	-0.563944	0.00169114	0.0155987	2.29765	1.53866
Nefm	ENSMUSG00000022054	14	-0.378191	0.00169443	0.0156055	88.3007	66.3911
Nagk	ENSMUSG00000034744	6	-0.601753	0.00169428	0.0156055	8.38601	5.33434
Srsf4	ENSMUSG00000028911	4	0.393208	0.00171427	0.0157765	17.4599	22.3995
Calb1	ENSMUSG00000028222	4	-0.288117	0.00172342	0.0158487	102.588	81.843
Hs6st2	ENSMUSG00000062184	X	-0.351699	0.00172886	0.0158749	13.9402	10.643
Tiparp	ENSMUSG00000034640	3	-0.859278	0.00172828	0.0158749	5.94536	3.17765
Zfp943	ENSMUSG00000053347	17	-0.474045	0.00173658	0.0159338	7.9464	5.56343
Coq5	ENSMUSG00000041733	5	0.378571	0.00174222	0.0159736	26.0162	33.0038
Slc36a1	ENSMUSG00000020261	11	0.412216	0.00174725	0.0159958	5.55507	7.16995
Dmtn	ENSMUSG00000022099	14	0.297742	0.0017461	0.0159958	59.2723	71.0543
Tiam1	ENSMUSG00000002489	16	0.305071	0.001754	0.0160439	18.1321	21.7799
Frmd3	ENSMUSG00000049122	4	-0.583705	0.00175513	0.0160439	3.07921	1.99035
Crtc3	ENSMUSG00000030527	7	0.542475	0.00179731	0.0164172	2.19772	3.14509
Atg9a	ENSMUSG00000033124	1	0.394122	0.00180139	0.0164422	19.1476	24.7659
Serf1	ENSMUSG00000021643	13	-1.00596	0.0018076	0.0164866	7.14809	3.43153
Tet1	ENSMUSG00000047146	10	0.47342	0.00181786	0.0165555	2.04967	2.82384
Glg1	ENSMUSG00000003316	8	0.303888	0.00181728	0.0165555	21.9502	26.3269
Ippk	ENSMUSG00000021385	13	-0.389358	0.00182901	0.0166447	15.3031	11.4859
Zfp703	ENSMUSG00000085795	8	0.705108	0.00184757	0.016801	2.44189	3.89989
Osbpl3	ENSMUSG00000029822	6	-0.487065	0.0018674	0.0169688	6.80563	4.75495
Chl1	ENSMUSG00000030077	6	-0.465793	0.00187795	0.017052	5.94171	4.16902
Shank2	ENSMUSG00000037541	7	-0.313733	0.00187956	0.017054	15.0027	11.7583
Eif1ax	ENSMUSG00000067194	X	-0.337725	0.00190208	0.0172455	41.4155	31.8706
Fam19a2	ENSMUSG00000044071	10	0.652195	0.0019117	0.0173199	1.71847	2.64845
Basp1	ENSMUSG00000045763	15	0.303013	0.00191974	0.0173799	76.1834	91.4135
Wdr46	ENSMUSG00000024312	17	0.647877	0.00193867	0.0175383	3.44358	5.26215
Cacnb3	ENSMUSG00000003352	15	-0.329451	0.00194277	0.0175624	49.9993	38.7808
Nsg2	ENSMUSG00000020297	11	0.270729	0.0019444	0.0175641	318.935	374.511
Haus3	ENSMUSG00000079555	5	-1.0961	0.00194695	0.0175742	0.971733	0.434177
Sipa1l1	ENSMUSG00000042700	12	0.283932	0.00195329	0.0176185	60.4856	72.0554
Zkscan16	ENSMUSG00000038630	4	-0.325996	0.00195615	0.0176313	35.4983	27.5973
Ankrd50	ENSMUSG00000044864	3	0.324776	0.00196283	0.0176785	9.74824	11.8954
Lyrm9	ENSMUSG00000072640	11	0.387014	0.00196533	0.017688	4.15244	5.30117
Fam198b	ENSMUSG00000027955	3	-0.453204	0.00196824	0.0177012	4.96305	3.57327
Ankrd6	ENSMUSG00000040183	4	-0.431035	0.00197502	0.0177491	15.5847	11.2967
Aplp1	ENSMUSG00000006651	7	0.263329	0.00198009	0.0177816	184.843	215.765
Rnf217	ENSMUSG00000063760	10	-0.487743	0.00199098	0.0178663	1.89509	1.30925
Npepl1	ENSMUSG00000039263	2	1.41882	0.00199844	0.0179201	0.351303	0.941105
Gm15446	ENSMUSG00000090015	5	-0.572138	0.00200506	0.0179663	6.88932	4.61041
Egln2	ENSMUSG00000058709	7	0.500833	0.002007	0.0179705	12.2434	17.4244
Coa5	ENSMUSG00000026112	1	-0.30847	0.00201156	0.0179982	53.9153	42.3414
Ktn1	ENSMUSG00000021843	14	0.406051	0.00201629	0.0180273	8.97638	11.7117
Serpinb1b	ENSMUSG00000051029	13	-0.954331	0.00202586	0.0180996	3.96176	1.88186
Armcx2	ENSMUSG00000033436	X	-0.349362	0.00202968	0.0181206	16.5545	12.5809
Zbtb10	ENSMUSG00000069114	3	0.438341	0.00204375	0.0182196	4.98993	6.54705
Snx2	ENSMUSG00000034484	18	-0.323687	0.00204374	0.0182196	74.2476	57.689
Nr4a1	ENSMUSG00000023034	15	-1.04822	0.00205342	0.0182925	21.3404	11.3072
Tmem43	ENSMUSG00000030095	6	0.620352	0.00208616	0.0185437	2.95139	4.3916
Syt6	ENSMUSG00000027849	3	0.264212	0.00208548	0.0185437	90.1264	105.433
Fam168a	ENSMUSG00000029461	7	0.308264	0.00208321	0.0185437	56.8799	68.5911
9530077C05Rik	ENSMUSG00000036411	9	-0.980524	0.00209711	0.0186274	1.21402	0.605517
Snhg11	ENSMUSG00000044349	2	0.421596	0.00209902	0.0186309	4.38617	5.76007
Mapk10	ENSMUSG00000046709	5	0.251478	0.00211056	0.0187198	75.7886	87.7788
Swi5	ENSMUSG00000044627	2	-0.424037	0.00211519	0.0187472	30.6266	22.5644
Samd12	ENSMUSG00000058656	15	0.558391	0.0021169	0.0187488	3.04082	4.50527
Trhr2	ENSMUSG00000039079	8	-1.45042	0.00212199	0.0187803	2.50971	0.965816
Crh	ENSMUSG00000049796	3	-3.37171	0.0021284	0.0188235	0.283952	0.0209746
Flt4	ENSMUSG00000020357	11	1.98401	0.00213333	0.0188534	0.152473	0.478728
Heca	ENSMUSG00000039879	10	-0.411672	0.00216943	0.0191586	7.56108	5.5137
Rimklb	ENSMUSG00000040649	6	-0.807108	0.00217248	0.0191717	1.49919	0.829964
Fam13a	ENSMUSG00000037709	6	0.725946	0.00218041	0.0192278	1.29861	2.07746
Zfp385b	ENSMUSG00000027016	2	0.273358	0.00218291	0.019236	132.076	155.634
Ssh3	ENSMUSG00000034616	19	-2.08607	0.00219776	0.019261	0.436538	0.126465
Rgs20	ENSMUSG00000002459	1	-0.316596	0.00219811	0.019261	130.833	103.259
2210408I21Rik	ENSMUSG00000071252	13	-0.656064	0.00218917	0.019261	2.38001	1.46301
Dennd1a	ENSMUSG00000035392	2	0.341315	0.00220094	0.019261	8.26757	10.2173
Gabrd	ENSMUSG00000029054	4	0.374183	0.00219371	0.019261	20.8488	26.6603
Col6a2	ENSMUSG00000020241	10	-0.981479	0.00218868	0.019261	0.926486	0.449404
Large1	ENSMUSG00000004383	8	0.326985	0.00220148	0.019261	13.6499	16.6088
Rab3gap2	ENSMUSG00000039318	1	0.339635	0.00219257	0.019261	7.9135	9.74149
Tra2b	ENSMUSG00000022858	16	-0.382774	0.0021965	0.019261	15.3392	11.419
Mt2	ENSMUSG00000031762	8	-0.767106	0.00220123	0.019261	18.6016	10.7535
Stpg1	ENSMUSG00000028801	4	1.3443	0.00222513	0.019454	0.43967	1.12383
Sucla2	ENSMUSG00000022110	14	-0.290719	0.00223367	0.0195147	64.0715	50.9979
Sirt2	ENSMUSG00000015149	7	0.313486	0.00223621	0.019523	43.2874	52.3279
Nsun7	ENSMUSG00000029206	5	-0.877797	0.00224092	0.0195498	1.69217	0.923873
C130074G19Rik	ENSMUSG00000039349	1	-1.39768	0.00224248	0.0195498	1.15515	0.435625
Lrp1b	ENSMUSG00000049252	2	0.411837	0.0022487	0.0195862	2.96687	3.83338
Arhgef1	ENSMUSG00000040940	7	-0.828288	0.00224986	0.0195862	1.63782	0.886542
Clip4	ENSMUSG00000024059	17	0.29259	0.0022521	0.0195918	38.7748	46.2372
Srgap2	ENSMUSG00000026425	1	0.323163	0.0022547	0.0196005	9.50238	11.5504
Zadh2	ENSMUSG00000049090	18	-0.479088	0.00227637	0.0197749	6.44329	4.53271
Diras1	ENSMUSG00000043670	10	-0.442119	0.00227903	0.019783	52.5351	37.8349
Atl2	ENSMUSG00000059811	17	-0.319242	0.00228054	0.019783	26.0235	20.3339
Lrguk	ENSMUSG00000056215	6	0.894175	0.00229775	0.0199041	0.352605	0.635068
Zmat4	ENSMUSG00000037492	8	0.42123	0.00229651	0.0199041	5.70919	7.42649
Tgfbr3	ENSMUSG00000029287	5	0.516309	0.00230067	0.0199153	2.269	3.13365
Sdhaf3	ENSMUSG00000042505	6	-0.447381	0.00232073	0.0200748	7.11205	5.0997
Tulp4	ENSMUSG00000034377	17	-0.304064	0.00232738	0.0201149	10.6205	8.37944
Rps29	ENSMUSG00000034892	12	-0.328951	0.00232866	0.0201149	163.015	126.864
Prr13	ENSMUSG00000023048	15	-1.1398	0.00233299	0.0201239	3.26795	1.5401
Cmip	ENSMUSG00000034390	8	-0.287391	0.00233192	0.0201239	44.9573	35.8317
Tmem251	ENSMUSG00000046675	12	-0.596838	0.00234242	0.020191	4.09886	2.71448
Tbc1d23	ENSMUSG00000022749	16	-0.409397	0.00235419	0.0202781	6.51701	4.76221
Efnb3	ENSMUSG00000003934	11	0.333564	0.00236444	0.0203521	18.9709	23.2949
Rbm34	ENSMUSG00000033931	8	-0.32651	0.00237007	0.0203863	32.8402	25.4369
Lynx1	ENSMUSG00000022594	15	0.270775	0.00238288	0.0204676	103.324	121.291
Ppp1ca	ENSMUSG00000040385	19	0.265473	0.00238286	0.0204676	470.061	549.505
Zfp467	ENSMUSG00000068551	6	0.398051	0.0023874	0.0204922	9.78771	12.473
Lrfn1	ENSMUSG00000030600	7	-1.08324	0.00241339	0.0207007	1.63211	0.802547
Tenm4	ENSMUSG00000048078	7	0.327788	0.00243112	0.0208382	8.12026	9.96354
Tyk2	ENSMUSG00000032175	9	0.966279	0.00243603	0.0208656	0.545819	1.09745
Zfpm2	ENSMUSG00000022306	15	-1.27492	0.00244298	0.0209105	0.526005	0.236994
Dld	ENSMUSG00000020664	12	-0.313732	0.00244508	0.0209139	78.0264	61.0774
Eif3g	ENSMUSG00000070319	9	0.392454	0.00245361	0.0209722	52.3279	66.9695
Arhgap6	ENSMUSG00000031355	X	-0.415846	0.00246231	0.0210319	6.99369	5.10144
Frmd6	ENSMUSG00000048285	12	-0.523225	0.00246955	0.021035	3.88037	2.61336
Atl3	ENSMUSG00000024759	19	-0.333117	0.00246754	0.021035	12.3523	9.51331
Cacul1	ENSMUSG00000033417	19	-0.316337	0.00246647	0.021035	18.1965	14.1585
Myh7b	ENSMUSG00000074652	2	-0.869143	0.00246942	0.021035	1.06599	0.601737
1700066M21Rik	ENSMUSG00000038323	1	-0.497952	0.00247593	0.0210747	8.23397	5.64687
Eif4ebp2	ENSMUSG00000020091	10	0.370439	0.00248773	0.021154	7.46923	9.39412
Plch1	ENSMUSG00000036834	3	1.59332	0.00248871	0.021154	0.163937	0.498087
Zcwpw1	ENSMUSG00000037108	5	-0.873709	0.00250271	0.0212583	1.7838	0.970045
Tmem86a	ENSMUSG00000010307	7	1.00239	0.00250776	0.0212717	1.48508	3.03265
Arhgap29	ENSMUSG00000039831	3	-0.713241	0.00250694	0.0212717	1.40577	0.837643
Ssr3	ENSMUSG00000027828	3	-0.320518	0.00251715	0.0213365	53.0361	41.5775
Tfap2d	ENSMUSG00000042596	1	-3.68678	0.00252826	0.0214159	0.437969	0.0335411
Dgkd	ENSMUSG00000070738	1	-0.35763	0.00253383	0.0214482	12.2867	9.30508
Trib1	ENSMUSG00000032501	15	-0.702456	0.002545	0.0215279	1.93661	1.14328
Lrrc59	ENSMUSG00000020869	11	0.35215	0.00256268	0.0216624	34.6093	43.154
Haus8	ENSMUSG00000035439	8	1.25165	0.00256989	0.0216796	0.387941	0.854881
Wscd1	ENSMUSG00000020811	11	1.0365	0.00256844	0.0216796	0.923596	1.73893
Etf1	ENSMUSG00000024360	18	-0.307593	0.00257003	0.0216796	40.4587	31.7662
Sema4a	ENSMUSG00000028064	3	-0.86052	0.00257842	0.0217355	2.74179	1.46454
Klf12	ENSMUSG00000072294	14	0.534477	0.00258035	0.0217367	4.27143	5.90487
Arl5c	ENSMUSG00000038352	11	1.06829	0.00258443	0.0217412	1.27277	2.62479
Mmp24	ENSMUSG00000027612	2	0.598753	0.00258341	0.0217412	2.02603	3.00651
Gm2a	ENSMUSG00000000594	11	0.520448	0.00259909	0.0218495	3.5746	5.04738
Urod	ENSMUSG00000028684	4	0.418804	0.00260269	0.0218647	27.0294	35.0251
Hdac9	ENSMUSG00000004698	12	-0.477438	0.00261213	0.021929	3.57892	2.46243
Gnpat	ENSMUSG00000031985	8	0.338313	0.00261672	0.0219524	23.649	29.0836
Rftn1	ENSMUSG00000039316	17	1.40646	0.00262231	0.0219843	0.305877	0.872137
Palmd	ENSMUSG00000033377	3	-1.01008	0.00262493	0.0219912	1.7085	0.785509
Nufip2	ENSMUSG00000037857	11	-0.305992	0.0026272	0.0219951	26.7092	20.9666
Lrrc73	ENSMUSG00000071073	17	0.444796	0.0026434	0.0221091	17.7138	23.9547
Ldhb	ENSMUSG00000030246	6	0.27352	0.00264442	0.0221091	472.827	556.504
Rps14	ENSMUSG00000024608	18	-0.372335	0.00265191	0.0221566	166.409	125.513
Snx19	ENSMUSG00000031993	9	0.420625	0.00265646	0.0221643	4.64165	6.11081
Anapc1	ENSMUSG00000014355	2	0.312735	0.00265637	0.0221643	8.73742	10.5945
Pdzrn3	ENSMUSG00000035357	6	0.800012	0.00267518	0.0222901	1.53049	2.54776
Adgrb1	ENSMUSG00000034730	15	0.370889	0.00267468	0.0222901	18.0835	23.009
Krt222	ENSMUSG00000035849	11	-0.369999	0.00268329	0.0223425	36.4081	27.355
Nr1h3	ENSMUSG00000002108	2	1.50994	0.00268749	0.0223623	0.382756	1.10638
U2surp	ENSMUSG00000032407	9	-0.296188	0.00271005	0.0225347	25.4772	20.1908
Ptgs1	ENSMUSG00000047250	2	-1.0665	0.00271224	0.0225375	1.53354	0.696149
Myl12a	ENSMUSG00000024048	17	0.585112	0.00271483	0.0225438	4.64214	6.86957
Gng5	ENSMUSG00000068523	3	0.804772	0.00273442	0.0226911	1.47525	2.57829
Chrd	ENSMUSG00000006958	16	1.60973	0.00274047	0.0226951	0.165252	0.50687
Znrf1	ENSMUSG00000033545	8	0.342549	0.00274018	0.0226951	15.4096	18.8553
Cys1	ENSMUSG00000062563	12	0.891735	0.00273819	0.0226951	1.65452	3.0975
Atp2b2	ENSMUSG00000030302	6	0.236577	0.00274505	0.0227176	128.866	147.768
Ina	ENSMUSG00000034336	19	0.301354	0.00275151	0.0227557	80.1982	96.1889
Soga1	ENSMUSG00000055485	2	-0.695184	0.00275994	0.02281	1.38058	0.825505
Agtr1a	ENSMUSG00000049115	13	1.55391	0.00276336	0.0228229	0.333259	0.920003
Ptpn1	ENSMUSG00000027540	2	0.41125	0.00277319	0.0228732	6.20037	8.08014
Zfand5	ENSMUSG00000024750	19	-0.314711	0.00277286	0.0228732	31.7257	24.9112
Cenpc1	ENSMUSG00000029253	5	-0.449451	0.0027818	0.0229288	9.06871	6.45375
Pde8b	ENSMUSG00000021684	13	0.322587	0.00278379	0.0229298	54.385	66.785
Acer2	ENSMUSG00000038007	4	-0.462725	0.00278647	0.0229364	6.83865	4.94857
Resp18	ENSMUSG00000033061	1	-1.22135	0.00279371	0.0229701	5.03452	2.55613
Tcaf1	ENSMUSG00000036667	6	0.286046	0.00279753	0.0229701	81.6977	97.176
Rab29	ENSMUSG00000026433	1	1.90591	0.00279664	0.0229701	0.318154	1.04401
Cggbp1	ENSMUSG00000054604	16	-0.320198	0.00279807	0.0229701	19.9587	15.4817
Gli2	ENSMUSG00000048402	1	1.95672	0.00280188	0.0229859	0.0884147	0.299196
Ccdc187	ENSMUSG00000048038	2	-0.51557	0.00281472	0.0230758	1.91578	1.29414
Klf11	ENSMUSG00000020653	12	-0.685589	0.00281879	0.0230937	1.86464	1.13648
Mdga1	ENSMUSG00000043557	17	-0.902455	0.00282432	0.0231235	0.696977	0.359573
Tagln3	ENSMUSG00000022658	16	0.343796	0.00283116	0.023164	109.687	136.57
Cplx1	ENSMUSG00000033615	5	0.26961	0.00283439	0.023175	206.189	242.735
Sesn1	ENSMUSG00000038332	10	-0.318132	0.00284097	0.0231978	26.2559	20.4514
Cst11	ENSMUSG00000036958	2	-4.50573	0.00284003	0.0231978	0.694939	0
Tgfb1i1	ENSMUSG00000030782	7	-0.995211	0.00285289	0.0232795	1.01098	0.485222
Tm9sf4	ENSMUSG00000068040	2	0.336275	0.00287912	0.0234467	12.2399	15.0366
Sbf2	ENSMUSG00000038371	7	0.287528	0.00287832	0.0234467	15.6698	18.6423
Pter	ENSMUSG00000026730	2	-1.76745	0.00287788	0.0234467	0.519824	0.135167
Rab11fip2	ENSMUSG00000040022	19	-0.268703	0.00288613	0.0234882	40.0519	32.3316
Anln	ENSMUSG00000036777	9	0.655995	0.00292834	0.0238158	1.72362	2.5304
Slc9b2	ENSMUSG00000037994	3	-1.35514	0.00294135	0.0238988	0.417078	0.161869
Wdr12	ENSMUSG00000026019	1	-0.35827	0.00294244	0.0238988	5.35958	4.056
Cdh8	ENSMUSG00000036510	8	0.369733	0.00295026	0.0239278	18.8143	24.09
Stac2	ENSMUSG00000017400	11	-0.634789	0.0029485	0.0239278	4.15207	2.6357
Vdac1	ENSMUSG00000020402	11	-0.280675	0.00295383	0.0239278	324.324	260.755
Zfp597	ENSMUSG00000039789	16	-0.379402	0.00295292	0.0239278	7.12491	5.2762
Acvr1c	ENSMUSG00000026834	2	-0.280151	0.00297101	0.024051	16.2357	13.0126
Trim66	ENSMUSG00000031026	7	-0.548106	0.00298693	0.0241639	3.5143	2.35561
Slc25a36	ENSMUSG00000032449	9	-0.433985	0.00299268	0.0241704	7.51595	5.30966
Chsy1	ENSMUSG00000032640	7	0.51463	0.0029902	0.0241704	3.13701	4.39804
Cmpk1	ENSMUSG00000028719	4	-0.279644	0.00299366	0.0241704	63.162	50.6554
Tdp2	ENSMUSG00000035958	13	-0.624673	0.00300254	0.0242102	5.16226	3.33373
Fsd1l	ENSMUSG00000054752	4	-0.421389	0.00300124	0.0242102	10.2504	7.40903
Neu1	ENSMUSG00000007038	17	0.598971	0.00301921	0.0243016	2.39965	3.51437
Foxred2	ENSMUSG00000016552	15	0.704605	0.0030238	0.0243016	1.19333	1.8879
Cdkl3	ENSMUSG00000020389	11	-0.503049	0.00302064	0.0243016	5.94447	4.0488
Ranbp17	ENSMUSG00000040594	11	-0.428182	0.00301974	0.0243016	5.25945	3.80695
Chchd7	ENSMUSG00000042198	4	0.565411	0.00302251	0.0243016	4.76004	7.0244
Eml2	ENSMUSG00000040811	7	0.503813	0.0030324	0.0243387	6.43807	8.92989
Gpr153	ENSMUSG00000042804	4	-1.30028	0.00303215	0.0243387	0.752666	0.296944
Maoa	ENSMUSG00000025037	X	-0.542473	0.00303794	0.0243672	5.07655	3.45522
Ccdc155	ENSMUSG00000038292	7	-1.36371	0.00304152	0.02438	0.943192	0.356671
Htr1f	ENSMUSG00000050783	16	-1.16615	0.00304745	0.0243955	1.25616	0.539269
Rtl6	ENSMUSG00000055745	15	0.327081	0.00304732	0.0243955	15.6968	19.3059
Slc24a4	ENSMUSG00000041771	12	0.39216	0.00305151	0.0243962	7.64238	9.78434
Ikzf2	ENSMUSG00000025997	1	0.913907	0.00305005	0.0243962	0.318263	0.587129
Mark1	ENSMUSG00000026620	1	0.313038	0.00305368	0.0243976	24.5287	29.6753
Mcu	ENSMUSG00000009647	10	0.341383	0.00307171	0.0245256	15.9485	19.6436
Rcsd1	ENSMUSG00000040723	1	-1.20347	0.00308882	0.0246461	0.619452	0.264873
Srrm3	ENSMUSG00000039860	5	0.403615	0.00309125	0.0246495	5.67181	7.31428
Rara	ENSMUSG00000037992	11	0.621774	0.0030967	0.0246768	2.04904	3.11923
Hus1	ENSMUSG00000020413	11	-0.77623	0.00311866	0.0247932	1.5906	0.923067
Acvr1b	ENSMUSG00000000532	15	0.302643	0.00311535	0.0247932	17.8943	21.469
Rab11fip5	ENSMUSG00000051343	6	-0.531896	0.0031194	0.0247932	14.7315	9.6165
Egr3	ENSMUSG00000033730	14	-0.492128	0.0031187	0.0247932	37.5447	26.5235
Slc39a3	ENSMUSG00000046822	10	0.473439	0.00313885	0.0249315	4.62073	6.32762
Cul2	ENSMUSG00000024231	18	-0.34376	0.00314226	0.0249425	15.9478	12.1291
Zfp935	ENSMUSG00000055228	13	-0.702077	0.00314487	0.024947	6.87812	4.12631
Retreg2	ENSMUSG00000049339	1	0.428281	0.00319177	0.0253026	25.4408	34.3046
Psme1	ENSMUSG00000022216	14	-0.494673	0.00320852	0.0254189	12.2616	8.42049
Sorl1	ENSMUSG00000049313	9	0.311972	0.00321977	0.0254888	14.2023	17.0755
Pgbd5	ENSMUSG00000050751	8	0.264103	0.0032215	0.0254888	87.4896	102.135
Nr2f2	ENSMUSG00000030551	7	-1.25281	0.00322578	0.0255062	0.693377	0.283571
Rnf38	ENSMUSG00000035696	4	-0.313013	0.00323548	0.0255664	21.7687	17.0311
Cpm	ENSMUSG00000020183	10	0.835072	0.00324724	0.0256427	0.717368	1.25493
Grb10	ENSMUSG00000020176	11	-0.323357	0.00329031	0.0259661	16.8021	13.0464
Asb18	ENSMUSG00000067081	1	0.609351	0.00330766	0.0260862	1.68269	2.52129
Mau2	ENSMUSG00000031858	8	0.365829	0.00331208	0.0261042	10.4314	13.0638
Mgll	ENSMUSG00000033174	6	0.328018	0.00332563	0.0261773	13.6467	16.6023
Spen	ENSMUSG00000040761	4	0.292155	0.00332447	0.0261773	8.06647	9.59442
Spata21	ENSMUSG00000045004	4	-1.27465	0.00334645	0.0262998	0.901818	0.360332
Zfp9	ENSMUSG00000072623	6	-0.403969	0.00334979	0.0262998	15.0981	11.0287
Nxf7	ENSMUSG00000031410	X	-1.4176	0.0033478	0.0262998	0.920479	0.319167
Myh14	ENSMUSG00000030739	7	0.473458	0.00334788	0.0262998	2.25225	3.08289
Ndrg3	ENSMUSG00000027634	2	-0.28376	0.00336021	0.0263505	133.246	106.532
Nme5	ENSMUSG00000035984	18	-0.518308	0.00336056	0.0263505	20.3158	13.6734
Zfp951	ENSMUSG00000072774	5	-0.88676	0.00336505	0.0263689	1.63099	0.85559
H2afy	ENSMUSG00000015937	13	0.404972	0.00337783	0.0264183	9.12466	11.7139
Epha4	ENSMUSG00000026235	1	0.27317	0.00337743	0.0264183	35.433	41.6506
Map4	ENSMUSG00000032479	9	-0.264262	0.00337768	0.0264183	78.2019	63.2951
Fyn	ENSMUSG00000019843	10	0.320922	0.00338241	0.0264372	18.6318	22.7532
Cyc1	ENSMUSG00000022551	15	0.280962	0.00339727	0.0265365	63.5198	75.1771
Ube3c	ENSMUSG00000039000	5	-0.294718	0.00340021	0.0265424	26.8507	21.2654
S100a10	ENSMUSG00000041959	3	0.546308	0.00341376	0.0266143	25.0973	36.1011
Hist1h3b	ENSMUSG00000069267	13	3.34166	0.0034121	0.0266143	0.0362243	0.474122
Tmem260	ENSMUSG00000036339	14	0.537866	0.00342404	0.0266775	2.06614	2.95317
Aldh1l1	ENSMUSG00000030088	6	-1.66579	0.00342748	0.0266872	0.567654	0.171194
Asic1	ENSMUSG00000023017	15	0.337386	0.00346643	0.0269049	11.9506	14.7862
Atxn1	ENSMUSG00000046876	13	0.265236	0.0034643	0.0269049	79.5869	93.1052
Bank1	ENSMUSG00000037922	3	-0.760881	0.00345924	0.0269049	2.59716	1.60688
Crebl2	ENSMUSG00000032652	6	-0.337878	0.00346541	0.0269049	17.3719	13.3426
Zar1l	ENSMUSG00000056586	5	1.55104	0.00346619	0.0269049	0.850415	2.63914
Kit	ENSMUSG00000005672	5	-1.27099	0.00347447	0.0269502	0.561403	0.219946
Rif1	ENSMUSG00000036202	2	-0.445771	0.00348293	0.0269988	2.74862	1.95477
Kcng1	ENSMUSG00000074575	2	-0.350973	0.00349801	0.0270814	11.1901	8.60197
Nmrk1	ENSMUSG00000037847	19	-1.63331	0.00349589	0.0270814	0.956743	0.338361
Tmed4	ENSMUSG00000004394	11	0.362928	0.00350757	0.0271381	23.0608	28.6279
Tcea2	ENSMUSG00000059540	2	-1.05474	0.00350977	0.0271381	2.09936	1.0397
Snx29	ENSMUSG00000071669	16	0.745341	0.00352485	0.0272375	1.47261	2.33927
Mef2c	ENSMUSG00000005583	13	-0.275589	0.00352984	0.0272588	81.9512	65.8857
Map3k4	ENSMUSG00000014426	17	0.362953	0.0035352	0.027283	7.33234	9.18705
Rnf122	ENSMUSG00000039328	8	1.0783	0.00353775	0.0272855	0.681139	1.30309
Pbx2	ENSMUSG00000034673	17	0.297504	0.00354176	0.027286	25.2712	30.1601
Tchp	ENSMUSG00000002486	5	0.696572	0.00354227	0.027286	1.53408	2.40712
Mapkapk2	ENSMUSG00000016528	1	0.737955	0.00356415	0.0274372	2.04907	3.29592
Dclk1	ENSMUSG00000027797	3	0.2364	0.00358571	0.0275858	212.265	243.398
Thsd4	ENSMUSG00000032289	9	0.971134	0.00359736	0.0276573	0.426355	0.78332
Cwc25	ENSMUSG00000018541	11	0.517206	0.00359951	0.0276573	3.30762	4.56984
Tyw5	ENSMUSG00000048495	1	-0.585022	0.00361362	0.0277386	7.84991	5.19581
Ccser2	ENSMUSG00000058690	14	-0.286826	0.00361463	0.0277386	33.3781	26.5629
Ddost	ENSMUSG00000028757	4	0.358361	0.00363796	0.0279001	17.9474	22.2164
Mrvi1	ENSMUSG00000005611	7	1.61584	0.00364801	0.0279538	0.0971541	0.271038
Klhl7	ENSMUSG00000028986	5	-0.333404	0.00364953	0.0279538	51.6523	39.9299
Fgf10	ENSMUSG00000021732	13	-2.65807	0.00368465	0.0282052	0.537024	0.16393
Brk1	ENSMUSG00000033940	6	-0.299515	0.00369753	0.0282844	265.206	211.899
Cirbp	ENSMUSG00000045193	10	-0.487341	0.00369962	0.0282844	29.6027	21.1669
Mllt6	ENSMUSG00000038437	11	0.337444	0.00372137	0.028433	6.30092	7.7983
Tcerg1l	ENSMUSG00000091002	7	-0.911167	0.00373427	0.0285137	2.19581	1.09946
Evi5	ENSMUSG00000011831	5	-0.32679	0.00376817	0.0287546	12.1006	9.40351
Cebpg	ENSMUSG00000056216	7	-0.324504	0.00377479	0.0287872	14.8992	11.5224
Ankrd13a	ENSMUSG00000041870	5	0.35782	0.00378473	0.0288411	13.7787	17.3266
Tut1	ENSMUSG00000071645	19	0.538171	0.00378658	0.0288411	6.03924	8.56399
U2af1	ENSMUSG00000061613	17	-0.488576	0.00379084	0.0288557	17.6421	12.3581
Sema5b	ENSMUSG00000052133	16	-0.52894	0.00379654	0.0288811	5.01876	3.25628
Spry2	ENSMUSG00000022114	14	-0.322892	0.00382144	0.0290524	56.5335	43.8105
Cdkn2d	ENSMUSG00000096472	9	-0.326032	0.00382824	0.0290861	66.9267	51.9474
Pitpnc1	ENSMUSG00000040430	11	-0.25566	0.00384032	0.0291598	41.2058	33.5371
Wdr61	ENSMUSG00000061559	9	-0.352336	0.00384336	0.0291647	12.4919	9.50499
Usmg5	ENSMUSG00000071528	19	-0.326447	0.00385759	0.0292546	219.668	171.235
Far2	ENSMUSG00000030303	6	0.375813	0.00387117	0.0293375	9.99603	12.7025
Pcdhga12	ENSMUSG00000102428	18	0.521488	0.00387331	0.0293375	2.84425	3.92738
Gpat3	ENSMUSG00000029314	5	-0.609137	0.00391191	0.0296105	4.38046	2.86557
Kpna1	ENSMUSG00000022905	16	-0.269171	0.0039142	0.0296105	42.2024	34.0509
Slc6a8	ENSMUSG00000019558	X	0.327105	0.00391806	0.0296214	20.8727	25.6525
Bbc3	ENSMUSG00000002083	7	1.18405	0.00392233	0.0296354	0.635232	1.43363
Mrpl1	ENSMUSG00000029486	5	-0.395822	0.00392549	0.029641	8.43412	6.22499
Schip1	ENSMUSG00000027777	3	-0.550208	0.0039346	0.0296915	9.1477	6.14354
Bcl6	ENSMUSG00000022508	16	-0.424692	0.00394552	0.0297555	6.76815	4.95926
Gapdh	ENSMUSG00000057666	6	0.243208	0.00395145	0.0297819	477.087	549.169
Med10	ENSMUSG00000021598	13	-0.499334	0.00395572	0.0297957	3.41396	2.34894
Galntl6	ENSMUSG00000096914	8	0.47825	0.00396679	0.0298607	4.18052	5.68563
Gucd1	ENSMUSG00000033416	10	0.619328	0.00397129	0.0298762	1.98059	2.92884
Ttc8	ENSMUSG00000021013	12	0.448502	0.00397628	0.0298839	8.48301	11.2243
Zfp180	ENSMUSG00000057101	7	-0.276712	0.00397719	0.0298839	33.9693	27.2495
Spr	ENSMUSG00000033735	6	-0.618477	0.00399871	0.0300271	3.89973	2.49869
Sgpp2	ENSMUSG00000032908	1	0.385133	0.00401711	0.0301468	8.50196	10.8823
Hmgb1	ENSMUSG00000066551	5	-0.337267	0.00402785	0.0302089	15.8251	12.2067
Ovca2	ENSMUSG00000038268	11	-0.547563	0.00403279	0.0302274	7.67317	5.02462
Lrrc3b	ENSMUSG00000045201	14	0.50336	0.00407245	0.0304538	8.88457	12.3253
Pdia3	ENSMUSG00000027248	2	0.289054	0.00407732	0.0304538	28.6292	34.0733
Txlna	ENSMUSG00000053841	4	0.364744	0.0040707	0.0304538	6.81404	8.63081
Cbfb	ENSMUSG00000031885	8	-1.11634	0.00407793	0.0304538	1.21483	0.518871
Nop58	ENSMUSG00000026020	1	-0.328251	0.0040743	0.0304538	8.33455	6.44588
Armcx3	ENSMUSG00000049047	X	-0.473736	0.00406655	0.0304538	5.59926	3.85697
2700081O15Rik	ENSMUSG00000053080	19	0.455269	0.00408374	0.0304787	3.63175	4.83403
Rab27b	ENSMUSG00000024511	18	-0.379192	0.00408775	0.03049	8.27532	6.26658
Adgra1	ENSMUSG00000025475	7	-0.65747	0.00409217	0.0305043	2.4288	1.59937
Vapa	ENSMUSG00000024091	17	-0.321768	0.00409649	0.030518	123.433	97.057
Eif2a	ENSMUSG00000027810	3	-0.259435	0.00410046	0.030529	49.5781	40.3114
Nbdy	ENSMUSG00000086316	X	-0.345055	0.00410362	0.0305339	47.7667	36.9702
Rab14	ENSMUSG00000026878	2	-0.238095	0.00410665	0.0305379	88.7815	73.2182
Pik3c2b	ENSMUSG00000026447	1	0.263803	0.00411949	0.0306148	17.2171	20.1321
Slc9a1	ENSMUSG00000028854	4	0.344056	0.00412513	0.0306381	16.952	20.965
Fbxo10	ENSMUSG00000048232	4	-0.415536	0.00413414	0.0306864	5.40514	3.90686
Ube3a	ENSMUSG00000025326	7	-0.277494	0.00415715	0.0308385	12.1136	9.71554
Leprotl1	ENSMUSG00000031513	8	0.341144	0.00416067	0.0308459	22.5036	27.8132
Hddc3	ENSMUSG00000030532	7	0.542976	0.00417595	0.0309405	7.72399	11.2227
C530008M17Rik	ENSMUSG00000036377	5	0.598984	0.00418641	0.0309992	1.01941	1.47103
Fam26f	ENSMUSG00000046031	10	1.81728	0.00419772	0.0310642	0.342981	1.196
Emc7	ENSMUSG00000055943	2	0.29951	0.0042037	0.0310896	10.9991	13.2018
Tpst1	ENSMUSG00000034118	5	0.406394	0.00420862	0.0311072	16.1465	21.2674
Xrcc6	ENSMUSG00000022471	15	0.514356	0.0042178	0.0311497	2.96025	4.13502
Prkcsh	ENSMUSG00000003402	9	0.55173	0.00421947	0.0311497	4.38618	6.0875
Rnf44	ENSMUSG00000034928	13	0.268117	0.00424236	0.031281	66.4902	77.9355
Dst	ENSMUSG00000026131	1	0.292392	0.00424137	0.031281	4.79195	5.72126
Abcc12	ENSMUSG00000036872	8	0.803251	0.00428017	0.0315408	0.637356	1.10998
Ube2e3	ENSMUSG00000027011	2	0.287847	0.00428654	0.0315687	50.4604	60.013
Fjx1	ENSMUSG00000075012	2	-0.871883	0.00428984	0.031574	1.62276	0.84919
Mgat5b	ENSMUSG00000043857	11	0.438124	0.00431794	0.0317618	6.98982	9.42898
Rgs4	ENSMUSG00000038530	1	-0.230547	0.00433421	0.0318623	692.999	574.73
Drd5	ENSMUSG00000039358	5	2.48819	0.00433944	0.0318816	0.0761195	0.245883
Pet100	ENSMUSG00000087687	8	-0.531455	0.00435341	0.031965	12.3882	8.59225
Xkrx	ENSMUSG00000031258	X	0.546125	0.00436215	0.03201	4.7752	6.95264
Pcdhgb7	ENSMUSG00000104063	18	0.641596	0.00438338	0.0321466	1.39815	2.17883
Myl4	ENSMUSG00000061086	11	-1.88717	0.00438692	0.0321514	0.442325	0.111649
Cstf2t	ENSMUSG00000053536	19	-0.356913	0.0043893	0.0321514	24.1235	18.3255
Clec16a	ENSMUSG00000068663	16	0.287324	0.00441574	0.0323258	19.56	23.2351
Acvr2a	ENSMUSG00000052155	2	0.361021	0.00442945	0.0324067	5.30722	6.65553
Serpinb8	ENSMUSG00000026315	1	-1.99362	0.00444173	0.0324772	0.299155	0.068297
App	ENSMUSG00000022892	16	0.311878	0.00445559	0.032559	46.1656	55.9282
Bbs1	ENSMUSG00000006464	19	0.31537	0.00446123	0.0325808	11.3836	13.7836
Fank1	ENSMUSG00000053111	7	-1.05657	0.0044898	0.0327699	1.59393	0.712581
Wbp2	ENSMUSG00000034341	11	-0.287363	0.00451187	0.0329114	250.643	200.559
Kcnt1	ENSMUSG00000058740	2	0.358098	0.00453339	0.0330487	7.8568	9.9762
Rpf1	ENSMUSG00000028187	3	0.473526	0.00453754	0.0330592	7.99753	10.5973
Megf11	ENSMUSG00000036466	9	-0.399363	0.00455151	0.0331413	3.83419	2.81673
Mtmr4	ENSMUSG00000018401	11	-0.285042	0.00455768	0.0331665	16.5547	13.1846
Nptx2	ENSMUSG00000059991	5	-0.787903	0.00459454	0.033395	3.05735	1.68934
Psmd3	ENSMUSG00000017221	11	0.322842	0.00459282	0.033395	15.1317	18.5058
Nkrf	ENSMUSG00000044149	X	-0.383103	0.00460051	0.0334186	12.9035	9.48938
Spats1	ENSMUSG00000023935	17	-1.06366	0.00460355	0.0334208	2.49133	1.14651
Dlgap2	ENSMUSG00000047495	8	0.264632	0.0046102	0.0334492	45.9612	53.9097
Art3	ENSMUSG00000034842	5	-0.901091	0.00461939	0.033496	3.78775	2.25998
Cep170	ENSMUSG00000057335	1	-0.30626	0.00463478	0.0335877	12.8287	10.0361
Pfkp	ENSMUSG00000021196	13	-0.261673	0.00464021	0.0336072	25.928	21.0193
Chchd3	ENSMUSG00000053768	6	0.306742	0.00465546	0.0336977	34.2418	41.1856
Ube2q2	ENSMUSG00000032307	9	-0.450181	0.00466422	0.0337412	17.9343	12.5578
Rnf185	ENSMUSG00000020448	11	0.301967	0.00467289	0.0337839	20.5031	24.4866
Gstm6	ENSMUSG00000068762	3	0.608394	0.00469215	0.0338749	6.5481	9.50072
Htr1d	ENSMUSG00000070687	4	0.394352	0.00469156	0.0338749	13.5889	17.3561
Paqr7	ENSMUSG00000037348	4	-1.24376	0.00469377	0.0338749	0.641616	0.259815
Fam196b	ENSMUSG00000069911	11	0.74571	0.00469774	0.0338835	0.780747	1.27286
Cnot6l	ENSMUSG00000034724	5	-0.280015	0.00471439	0.0339836	14.0971	11.255
Tvp23a	ENSMUSG00000050908	16	-0.453978	0.00471865	0.0339942	6.45813	4.5303
Tmem206	ENSMUSG00000026627	1	1.01189	0.00474277	0.0341479	1.00342	2.04996
Carhsp1	ENSMUSG00000008393	16	-0.296139	0.0047555	0.0342195	50.231	39.7508
Cnp	ENSMUSG00000006782	11	0.389878	0.0047779	0.0343605	15.184	19.19
Tnik	ENSMUSG00000027692	3	0.267212	0.00478413	0.0343851	33.3929	39.0198
Cdr2	ENSMUSG00000030878	7	0.502516	0.0047912	0.0344156	4.36476	6.07723
Cwh43	ENSMUSG00000029154	5	-2.0453	0.00481215	0.0345459	0.367327	0.0917406
Ypel4	ENSMUSG00000034059	2	-0.453127	0.00483044	0.034644	12.1914	8.67097
Lst1	ENSMUSG00000073412	17	-1.43652	0.00483149	0.034644	4.67786	1.70047
Gm14295	ENSMUSG00000078877	2	-0.455099	0.00485555	0.0347962	9.63831	6.96871
B4galt3	ENSMUSG00000052423	1	0.551319	0.00488799	0.0350082	3.18452	4.59933
Meaf6	ENSMUSG00000028863	4	0.274582	0.00489807	0.0350599	29.5542	34.8283
Zfp160	ENSMUSG00000067942	17	-0.476275	0.00490568	0.0350938	4.78624	3.37924
Dus1l	ENSMUSG00000025155	11	0.506842	0.00492339	0.0351794	3.04539	4.22959
Eif3m	ENSMUSG00000027170	2	-0.305176	0.00492278	0.0351794	43.8445	34.4255
Cpne4	ENSMUSG00000032564	9	-0.549906	0.00494524	0.0352943	6.50465	4.28286
Phospho2	ENSMUSG00000027088	2	-0.323039	0.00494472	0.0352943	16.4695	12.7804
Tmem196	ENSMUSG00000048004	12	0.988413	0.00496445	0.0353695	0.762285	1.37682
Zfp617	ENSMUSG00000066880	8	-0.514442	0.00496421	0.0353695	7.31629	5.05467
Asns	ENSMUSG00000029752	6	-0.2623	0.00496215	0.0353695	64.8109	52.5877
Vps37b	ENSMUSG00000066278	5	0.639071	0.0049701	0.0353892	3.41332	5.1623
Ipo7	ENSMUSG00000066232	7	-0.293096	0.00497853	0.035408	22.3576	17.8057
Slc35g2	ENSMUSG00000070287	9	-1.03207	0.00497807	0.035408	2.11153	1.00572
Lrrc10b	ENSMUSG00000090291	19	0.238622	0.00498269	0.035417	229.888	264.274
Armcx5	ENSMUSG00000072969	X	-0.324088	0.00499834	0.0355077	19.8796	15.4207
Syce1	ENSMUSG00000025480	7	3.13718	0.00500202	0.0355132	0.0800847	0.451659
Ddn	ENSMUSG00000059213	15	0.261097	0.00500962	0.0355466	58.581	68.6135
Tspan13	ENSMUSG00000020577	12	0.308609	0.00503999	0.0357413	61.4375	74.5109
Zbtb34	ENSMUSG00000068966	2	0.344561	0.00504599	0.0357631	8.47674	10.5603
Trim11	ENSMUSG00000020455	11	0.43944	0.00507774	0.0359674	4.37293	5.78072
Hnf1b	ENSMUSG00000020679	11	-2.42904	0.00509116	0.0360415	0.361217	0.0916631
Trpc5	ENSMUSG00000041710	X	-0.781127	0.00511978	0.0361942	1.44727	0.795421
Slc18b1	ENSMUSG00000037455	10	-0.543579	0.0051216	0.0361942	4.39721	2.98262
Phactr3	ENSMUSG00000027525	2	0.331367	0.0051187	0.0361942	15.6018	19.2811
Tmem63b	ENSMUSG00000036026	17	0.323696	0.00512736	0.036214	16.2917	19.8572
Fam3c	ENSMUSG00000029672	6	0.34765	0.0051341	0.0362407	18.0099	22.2063
Eif2b5	ENSMUSG00000003235	16	0.358296	0.00515164	0.0363436	11.5897	14.5427
Ptprz1	ENSMUSG00000068748	6	-0.649113	0.00517922	0.0365171	1.26028	0.815007
Cdc34	ENSMUSG00000020307	10	0.427719	0.00518602	0.0365229	16.6128	21.9221
Pcdh19	ENSMUSG00000051323	X	-0.460911	0.00518338	0.0365229	1.63249	1.16605
Dnm3	ENSMUSG00000040265	1	-0.240221	0.00519109	0.0365376	60.0965	49.4891
Rogdi	ENSMUSG00000022540	16	-0.303776	0.00519558	0.0365482	140.44	110.931
Adra2b	ENSMUSG00000058620	2	-0.75342	0.00524489	0.0368342	1.57707	0.908081
Ryr1	ENSMUSG00000030592	7	-0.704111	0.00524527	0.0368342	0.677852	0.398824
Ppp2r2a	ENSMUSG00000022052	14	0.232685	0.00524219	0.0368342	104.319	119.368
Pkd1	ENSMUSG00000032855	17	0.419055	0.00526928	0.0369816	1.5252	1.97326
Prkag2	ENSMUSG00000028944	5	-0.2925	0.00527545	0.0370037	24.2721	19.3884
Icam5	ENSMUSG00000032174	9	0.420911	0.00529604	0.0371269	6.24892	8.2696
Rptor	ENSMUSG00000025583	11	0.333621	0.00530611	0.0371762	5.05782	6.19898
Tecr	ENSMUSG00000031708	8	0.253356	0.00531015	0.0371832	215.974	251.148
2310030G06Rik	ENSMUSG00000032062	9	0.729891	0.00532317	0.0372531	3.10651	5.00368
Sez6l2	ENSMUSG00000030683	7	0.308677	0.00532913	0.0372734	16.5856	19.9821
Postn	ENSMUSG00000027750	3	-0.680248	0.0053365	0.0372954	1.37841	0.869296
Chd4	ENSMUSG00000063870	6	0.265563	0.00533836	0.0372954	34.6129	40.534
Rap1gap2	ENSMUSG00000038807	11	0.34495	0.00535194	0.0373689	15.2005	18.9442
Ficd	ENSMUSG00000053334	5	0.672344	0.00538017	0.0375281	1.53071	2.40446
Sergef	ENSMUSG00000030839	7	-0.572261	0.00538087	0.0375281	3.94817	2.56221
Pcdhgb5	ENSMUSG00000103749	18	0.690183	0.00538513	0.0375364	1.0442	1.61859
Xxylt1	ENSMUSG00000047434	16	0.454788	0.00539339	0.0375512	5.32204	7.30559
Eif1ad	ENSMUSG00000024841	19	0.3797	0.00539046	0.0375512	8.82593	11.0904
Acp2	ENSMUSG00000002103	2	0.338815	0.00539677	0.0375534	9.53804	11.728
Rnf144a	ENSMUSG00000020642	12	-0.378336	0.00540558	0.0375934	7.9024	5.83321
Fuca1	ENSMUSG00000028673	4	-0.495586	0.00541111	0.0376104	5.97814	4.16023
Map3k12	ENSMUSG00000023050	15	0.319121	0.00541928	0.0376458	12.8748	15.5852
Kmt2c	ENSMUSG00000038056	5	0.44549	0.00542373	0.0376503	9.51751	13.1839
Rarg	ENSMUSG00000001288	15	0.761561	0.00542607	0.0376503	1.23174	2.05197
Fubp3	ENSMUSG00000026843	2	-0.390313	0.00546983	0.0379324	12.868	9.55121
Tet2	ENSMUSG00000040943	3	0.524498	0.00549265	0.0380691	4.4874	6.69762
Bag5	ENSMUSG00000049792	12	0.251495	0.00550998	0.0381676	101.406	117.401
Stip1	ENSMUSG00000024966	19	0.289086	0.00552074	0.0382205	58.1278	69.2438
Mfap3	ENSMUSG00000020522	11	0.376758	0.00553394	0.0382902	5.39133	6.8892
Phf13	ENSMUSG00000047777	4	-0.460486	0.00554435	0.0383354	5.90609	4.11687
Homer1	ENSMUSG00000007617	13	-0.244771	0.00554674	0.0383354	93.14	76.4481
Ttr	ENSMUSG00000061808	18	-0.883897	0.00556741	0.0384566	39.23	17.9364
Ints13	ENSMUSG00000040250	6	-0.414034	0.00560006	0.0386603	4.77783	3.50137
Pcsk5	ENSMUSG00000024713	19	-1.3952	0.0056069	0.0386853	0.368575	0.150772
Hspa5	ENSMUSG00000026864	2	0.291068	0.00561001	0.0386853	35.6321	42.5002
Tmbim6	ENSMUSG00000023010	15	0.289251	0.0056249	0.0387662	59.0127	70.381
Enpp5	ENSMUSG00000023960	17	-0.245334	0.00564975	0.0389	62.0824	50.9565
Zdhhc3	ENSMUSG00000025786	9	0.331368	0.00565067	0.0389	6.16801	7.62144
Lonrf3	ENSMUSG00000016239	X	-0.968217	0.00565531	0.03891	1.16554	0.599284
Nae1	ENSMUSG00000031878	8	-0.346471	0.00568064	0.0390404	12.0492	9.21914
Sestd1	ENSMUSG00000042272	2	-0.351002	0.00567851	0.0390404	7.88583	6.01037
Hmgcs1	ENSMUSG00000093930	13	-0.286142	0.00568761	0.0390664	25.6604	20.4868
Ube2d2a	ENSMUSG00000091896	18	-0.360572	0.00569999	0.0391295	26.3585	20.0291
Oip5	ENSMUSG00000072980	2	-1.26625	0.00571434	0.039206	1.00416	0.405081
Farp1	ENSMUSG00000025555	14	-0.881506	0.00571953	0.0392197	0.841163	0.443491
Npas4	ENSMUSG00000045903	19	-1.29451	0.0057274	0.0392296	2.49878	1.03627
Dcbld1	ENSMUSG00000019891	10	0.742581	0.00572592	0.0392296	0.84525	1.34334
Mest	ENSMUSG00000051855	6	0.356045	0.00574117	0.039302	12.177	15.3838
Slc6a6	ENSMUSG00000030096	6	0.297615	0.00576511	0.0393745	24.598	29.3289
Cetn4	ENSMUSG00000045031	3	-0.496583	0.00576785	0.0393745	4.78177	3.31211
Tmod3	ENSMUSG00000058587	9	0.358849	0.005764	0.0393745	6.66281	8.26027
Arid4b	ENSMUSG00000039219	13	-0.310908	0.00576673	0.0393745	11.5024	9.02747
Pnma3	ENSMUSG00000046287	X	-1.02649	0.00576044	0.0393745	1.04728	0.4846
Grem2	ENSMUSG00000050069	1	0.424358	0.00577189	0.0393801	6.79632	8.9794
Ndc1	ENSMUSG00000028614	4	0.597721	0.0057848	0.0394462	1.40108	2.03075
Zfp839	ENSMUSG00000021271	12	0.502486	0.00579225	0.039475	5.16113	7.31973
Scn3a	ENSMUSG00000057182	2	0.261687	0.0057976	0.0394895	10.3572	12.0999
Cldn23	ENSMUSG00000055976	8	1.55962	0.00581362	0.0395766	0.254971	0.717963
Sidt1	ENSMUSG00000022696	16	-1.34402	0.00582826	0.0396038	0.521181	0.195456
Zdhhc14	ENSMUSG00000034265	17	0.335327	0.00582626	0.0396038	15.2294	18.9045
Synj1	ENSMUSG00000022973	16	-0.226168	0.00583056	0.0396038	97.5386	81.2191
Rhobtb3	ENSMUSG00000021589	13	0.472232	0.00582235	0.0396038	2.46146	3.35208
Jsrp1	ENSMUSG00000020216	10	-0.61477	0.00585412	0.0397418	6.35129	4.01299
Smarcc2	ENSMUSG00000025369	10	0.259754	0.00585885	0.0397427	53.2865	62.0355
Pdcd6	ENSMUSG00000021576	13	-0.272629	0.00586075	0.0397427	110.816	89.5191
Fam217b	ENSMUSG00000070476	2	-0.271776	0.00588431	0.0398804	21.6022	17.4091
39326	ENSMUSG00000001833	9	-0.260842	0.00589114	0.0399046	53.0942	43.0904
C1d	ENSMUSG00000000581	11	-0.362566	0.00590474	0.0399746	23.9771	18.2248
Tmem121b	ENSMUSG00000094626	6	0.310382	0.00592906	0.040117	11.4639	13.769
Bcap29	ENSMUSG00000020650	12	-0.562547	0.00595363	0.0402531	3.05555	2.08565
Clip2	ENSMUSG00000063146	5	-0.356363	0.00595719	0.0402531	7.73256	5.85176
Map3k9	ENSMUSG00000042724	12	-0.396963	0.00595903	0.0402531	5.19094	3.84013
Olfm2	ENSMUSG00000032172	9	1.03174	0.00601404	0.0406022	1.14501	2.05947
Nptxr	ENSMUSG00000022421	15	-0.330957	0.00604102	0.0407619	12.955	10.0697
Fez2	ENSMUSG00000056121	17	0.348361	0.00604759	0.0407837	14.176	17.521
Elmsan1	ENSMUSG00000042507	12	0.337384	0.00608158	0.0409904	6.15086	7.50618
Pik3r1	ENSMUSG00000041417	13	-0.295076	0.00608571	0.0409957	23.3893	18.5585
Iglon5	ENSMUSG00000013367	7	-0.590547	0.00612352	0.0412276	6.66914	4.39693
Slc25a23	ENSMUSG00000046329	17	-0.264623	0.00612923	0.0412434	105.621	85.631
Porcn	ENSMUSG00000031169	X	0.366714	0.00616168	0.041439	11.9899	14.9768
Fads6	ENSMUSG00000044788	11	0.629765	0.00618613	0.0415806	1.54126	2.31226
Scrt1	ENSMUSG00000048385	15	0.351029	0.00620255	0.041668	8.37314	10.4354
Tlnrd1	ENSMUSG00000070462	7	0.322225	0.00620806	0.0416822	15.0189	18.5117
Ctxn2	ENSMUSG00000074872	2	-0.577632	0.00621519	0.0417072	17.7457	12.5757
Snap25	ENSMUSG00000027273	2	-0.214478	0.00621896	0.0417096	2250.02	1889.79
Eml5	ENSMUSG00000051166	12	0.296192	0.00622415	0.0417216	6.20218	7.37259
Gm45623	ENSMUSG00000110086	13	-1.39912	0.00627068	0.0419808	1.46766	0.540751
CK137956	ENSMUSG00000028813	4	-1.60609	0.00627312	0.0419808	0.647861	0.216366
Zfp709	ENSMUSG00000056019	8	-0.373079	0.00626847	0.0419808	4.65885	3.50177
Faxc	ENSMUSG00000028246	4	-0.274808	0.00628898	0.042059	25.8207	20.7024
Naf1	ENSMUSG00000014907	8	-0.622905	0.00629167	0.042059	2.4826	1.59118
Cd68	ENSMUSG00000018774	11	-0.496646	0.00629969	0.0420896	12.7348	9.0304
Scarb2	ENSMUSG00000029426	5	-0.374095	0.00630952	0.0421323	8.60942	6.40282
Epb41l2	ENSMUSG00000019978	10	0.356954	0.00632254	0.0421962	13.9555	17.1603
Dchs2	ENSMUSG00000102692	3	-0.478813	0.00634247	0.0422831	1.88989	1.33386
Adipor1	ENSMUSG00000026457	1	0.382359	0.00634135	0.0422831	9.60876	12.4174
Ppp4r4	ENSMUSG00000021209	12	0.269833	0.00636781	0.0424289	30.2568	35.5096
Rhobtb2	ENSMUSG00000022075	14	0.255739	0.00637264	0.042438	29.7107	34.5051
Rprd1b	ENSMUSG00000027651	2	0.341755	0.00638138	0.0424731	8.9921	11.0275
Osbpl6	ENSMUSG00000042359	2	0.289737	0.00642043	0.0426989	11.3278	13.3804
Ogt	ENSMUSG00000034160	X	-0.250914	0.00642227	0.0426989	34.2406	28.0158
Dkk2	ENSMUSG00000028031	3	-1.52972	0.00644645	0.0428363	0.358451	0.122996
Dtnbp1	ENSMUSG00000057531	13	0.29348	0.00645491	0.0428693	36.6949	43.8575
Cacng1	ENSMUSG00000020722	11	-0.699006	0.00647197	0.042936	5.6668	3.4946
Fgf14	ENSMUSG00000025551	14	-0.250574	0.00646849	0.042936	78.1109	63.7871
Tmem101	ENSMUSG00000020921	11	0.761444	0.00647893	0.0429589	2.01091	3.40273
Dsel	ENSMUSG00000038702	1	-0.437077	0.00650187	0.0430876	4.27879	3.11232
Elmod1	ENSMUSG00000041986	9	0.25598	0.00655872	0.0434409	266.604	312.697
Gm20604	ENSMUSG00000041716	12	-0.503646	0.00656983	0.0434909	5.31979	3.57936
Sorcs1	ENSMUSG00000043531	19	-0.33443	0.00659937	0.0436629	8.50413	6.57521
Dagla	ENSMUSG00000035735	19	0.301337	0.00662363	0.0437997	16.8505	20.3168
Hdac5	ENSMUSG00000008855	11	0.315	0.00663981	0.043883	9.96862	12.1714
Nacc1	ENSMUSG00000001910	8	0.252078	0.00664654	0.0439037	29.5832	34.3097
Pcdhb19	ENSMUSG00000043313	18	0.446552	0.00666016	0.04397	1.8748	2.48841
Pcdhb3	ENSMUSG00000045498	18	1.13142	0.00666598	0.0439847	0.54529	0.992333
Fkbp1b	ENSMUSG00000020635	12	-0.946066	0.00667374	0.0439884	5.055	2.48293
Grk6	ENSMUSG00000074886	13	0.437592	0.00667028	0.0439884	4.67359	6.176
1500009C09Rik	ENSMUSG00000068099	15	0.320948	0.00668073	0.0440108	39.1362	47.49
Chd9	ENSMUSG00000056608	8	0.257531	0.00669356	0.0440716	12.4541	14.5248
Ephb6	ENSMUSG00000029869	6	0.45069	0.00670985	0.0441552	4.20041	5.72898
Ccdc40	ENSMUSG00000039963	11	-1.32982	0.00671709	0.044179	0.372282	0.148407
Ndufb4	ENSMUSG00000022820	16	-0.452674	0.00674484	0.0443377	18.9212	13.3031
Shmt2	ENSMUSG00000025403	10	-0.508023	0.00676855	0.0444177	5.75603	3.99451
Trp53inp1	ENSMUSG00000028211	4	0.805352	0.00677515	0.0444177	0.6266	1.13318
Mblac2	ENSMUSG00000051098	13	-0.362821	0.00677386	0.0444177	7.48351	5.62961
Mfn1	ENSMUSG00000027668	3	-0.448947	0.00677508	0.0444177	4.40428	3.09282
Smad7	ENSMUSG00000025880	18	-0.386591	0.00676986	0.0444177	5.39218	4.00171
Tmem67	ENSMUSG00000049488	4	0.672014	0.00679414	0.0444982	1.26131	1.93518
Agfg1	ENSMUSG00000026159	1	-0.284091	0.0067947	0.0444982	24.6643	19.684
Vat1	ENSMUSG00000034993	11	-0.545961	0.00681439	0.0446033	4.94688	3.28711
Dcc	ENSMUSG00000060534	18	0.309332	0.00685857	0.0448454	9.54689	11.6017
Erc2	ENSMUSG00000040640	14	-0.233028	0.00685871	0.0448454	64.5732	53.3912
Nfasc	ENSMUSG00000026442	1	0.299769	0.00686991	0.0448708	8.48975	10.1584
Edil3	ENSMUSG00000034488	13	-0.395062	0.00686993	0.0448708	4.99616	3.71338
Commd6	ENSMUSG00000075486	14	-0.322775	0.00689887	0.0450358	9.36242	7.25641
Arhgef4	ENSMUSG00000037509	1	0.275691	0.00690878	0.0450765	14.8817	17.5617
Nfya	ENSMUSG00000023994	17	0.426615	0.00692682	0.0451701	5.88197	7.72858
Dgkg	ENSMUSG00000022861	16	0.362505	0.00693162	0.0451773	14.1106	17.8783
Ccdc97	ENSMUSG00000002608	7	0.293341	0.00695776	0.0452597	18.9447	22.6955
Adora1	ENSMUSG00000042429	1	0.268535	0.00695867	0.0452597	15.5375	18.2131
Pcdh7	ENSMUSG00000029108	5	0.263751	0.00695517	0.0452597	10.9823	12.7961
Ogdh	ENSMUSG00000020456	11	0.226439	0.00695905	0.0452597	96.5666	109.904
Vamp1	ENSMUSG00000030337	6	0.40118	0.00696969	0.0453048	3.07471	3.98891
Camk2n2	ENSMUSG00000051146	16	-1.03121	0.00697794	0.0453344	2.45871	1.14207
Entpd5	ENSMUSG00000021236	12	-1.00147	0.00699543	0.0454239	0.703214	0.361906
Hapln4	ENSMUSG00000007594	8	-0.740587	0.00700051	0.0454328	2.06758	1.17307
Mia3	ENSMUSG00000056050	1	0.353873	0.0070222	0.045533	8.11822	10.0978
Camk1d	ENSMUSG00000039145	2	-0.253724	0.0070234	0.045533	82.8812	67.6576
Wdr35	ENSMUSG00000066643	12	0.312309	0.00702977	0.0455502	8.07152	9.76829
Adgrl2	ENSMUSG00000028184	3	0.277111	0.00704505	0.0456251	14.893	17.6707
Fam160a1	ENSMUSG00000051000	3	-1.76531	0.00705207	0.0456464	0.259435	0.0899537
Ssbp4	ENSMUSG00000070003	8	0.369417	0.00705884	0.045666	14.0136	17.7575
Usp14	ENSMUSG00000047879	18	-0.245952	0.00709617	0.0458833	71.0031	58.1903
Mast1	ENSMUSG00000053693	8	-0.855896	0.00711233	0.0459635	1.26199	0.685309
Efcab5	ENSMUSG00000050944	11	-1.00633	0.0071227	0.0460062	0.775466	0.369813
Kdm3b	ENSMUSG00000038773	18	0.300686	0.00713419	0.0460561	18.4988	22.217
Ttc39b	ENSMUSG00000038172	4	-0.278812	0.00715042	0.0461366	12.4571	9.95585
Olfm3	ENSMUSG00000027965	3	-0.397632	0.00715573	0.0461465	5.10309	3.7717
Atp6v0a1	ENSMUSG00000019302	11	0.241425	0.0072051	0.0464404	54.6964	62.8324
March4	ENSMUSG00000039372	1	-0.299671	0.00723213	0.0465901	21.1717	16.9239
Jmjd1c	ENSMUSG00000037876	10	0.596556	0.00724516	0.0466495	23.0487	37.3165
Rabgef1	ENSMUSG00000025340	5	-0.332314	0.00725021	0.0466575	12.7588	9.84396
Spryd7	ENSMUSG00000021930	14	-0.276924	0.00729132	0.0468974	23.9382	19.2178
Gnb2	ENSMUSG00000029713	5	0.302573	0.00731907	0.0470402	62.5036	75.8882
Plcxd1	ENSMUSG00000064247	5	0.453669	0.0073212	0.0470402	4.02683	5.49112
Ift20	ENSMUSG00000001105	11	0.275958	0.00733056	0.0470509	83.2973	98.2857
Prag1	ENSMUSG00000050271	8	-0.511313	0.00732842	0.0470509	3.08771	2.0569
Rorb	ENSMUSG00000036192	19	-0.626307	0.00734873	0.0471428	0.858266	0.562512
Arxes2	ENSMUSG00000048040	X	0.52291	0.00736686	0.0472344	5.89513	8.35944
Alg2	ENSMUSG00000039740	4	0.30831	0.00739125	0.0473553	28.0624	34.2955
Hsf1	ENSMUSG00000022556	15	0.300427	0.00739346	0.0473553	18.0579	21.6142
Sfn	ENSMUSG00000047281	4	-1.49389	0.00741503	0.0474686	0.886553	0.306029
Dlg2	ENSMUSG00000052572	7	0.226708	0.00743449	0.0475683	111.721	126.925
Brsk2	ENSMUSG00000053046	7	0.280596	0.00744957	0.0476399	19.8274	23.4571
Usp21	ENSMUSG00000053483	1	0.349509	0.00746753	0.0477298	10.701	13.2117
Sgtb	ENSMUSG00000042743	13	0.240743	0.00748198	0.0477972	108.491	124.627
Gpcpd1	ENSMUSG00000027346	2	-0.264439	0.00749867	0.0478788	26.8289	21.7367
Kcnt2	ENSMUSG00000052726	1	0.702509	0.00750464	0.0478919	0.639775	0.999242
Grin3b	ENSMUSG00000035745	10	2.19316	0.00754476	0.047931	0.114788	0.314955
Dgat2	ENSMUSG00000030747	7	0.292717	0.00752943	0.047931	40.4209	48.5571
Camk4	ENSMUSG00000038128	18	0.237053	0.00754131	0.047931	151.02	173.414
Necap1	ENSMUSG00000030327	6	-0.223606	0.00753671	0.047931	137.292	114.303
Inpp4a	ENSMUSG00000026113	1	-0.245345	0.00752624	0.047931	56.1102	45.9676
Syap1	ENSMUSG00000031357	X	-0.358731	0.007546	0.047931	16.6158	12.565
Aggf1	ENSMUSG00000021681	13	0.315651	0.00752764	0.047931	26.3952	32.2289
Alkbh7	ENSMUSG00000002661	17	0.393409	0.00754038	0.047931	23.7275	30.2643
Actb	ENSMUSG00000029580	5	0.233296	0.00751897	0.047931	1379.95	1580.52
Msh2	ENSMUSG00000024151	17	-0.372889	0.00755142	0.0479406	8.64374	6.57656
Ppp1cb	ENSMUSG00000014956	5	-0.215361	0.00756314	0.04799	116.683	97.634
Adrb1	ENSMUSG00000035283	19	0.551663	0.00756921	0.0480037	2.8309	4.02606
Ltk	ENSMUSG00000027297	2	-1.5803	0.00757723	0.0480297	0.418041	0.150151
Arl5b	ENSMUSG00000017418	2	-0.376355	0.00758981	0.0480845	6.12634	4.56654
Zfc3h1	ENSMUSG00000034163	10	0.294134	0.0076144	0.0482153	11.876	14.1465
Csrp2	ENSMUSG00000020186	10	-2.15848	0.00762966	0.048287	0.490899	0.121998
Cfap54	ENSMUSG00000020014	10	-0.878254	0.00765129	0.0483989	0.397872	0.227643
Zfp551	ENSMUSG00000034071	7	-0.524553	0.00769804	0.0486694	3.96028	2.64389
Cops7a	ENSMUSG00000030127	6	0.229352	0.00770467	0.0486862	149.601	170.489
Upf3b	ENSMUSG00000036572	X	0.363498	0.00774298	0.048903	10.5899	13.3135
Tcf3	ENSMUSG00000020167	10	0.541385	0.00775565	0.0489388	2.45177	3.39649
Kpna4	ENSMUSG00000027782	3	-0.320838	0.00775665	0.0489388	30.2593	23.7057
Kcnip1	ENSMUSG00000053519	11	-1.07682	0.00778911	0.0490828	0.738956	0.340398
Sema5a	ENSMUSG00000022231	15	0.48362	0.0077955	0.0490828	0.869317	1.18194
St6gal2	ENSMUSG00000024172	17	0.343458	0.00779533	0.0490828	5.32999	6.65656
Dpysl2	ENSMUSG00000022048	14	-0.283112	0.00779368	0.0490828	186.593	149.997
Zfp707	ENSMUSG00000034429	15	0.729081	0.0078008	0.0490909	1.40076	2.21394
Wdr55	ENSMUSG00000042660	18	0.453103	0.00780749	0.0491077	7.98757	10.5494
Clpp	ENSMUSG00000002660	17	0.346591	0.00784144	0.0492454	23.2502	28.7262
Zscan18	ENSMUSG00000070822	7	-0.507436	0.00783793	0.0492454	3.761	2.64838
Hist1h1e	ENSMUSG00000051627	13	-0.544228	0.00783499	0.0492454	11.1788	7.60449
Hs3st3a1	ENSMUSG00000047759	11	2.3358	0.00784845	0.0492641	0.121882	0.489231
Tmod1	ENSMUSG00000028328	4	-0.319355	0.00786516	0.0493437	24.7711	19.3257
Rap2a	ENSMUSG00000051615	14	-0.28212	0.00787816	0.0493747	31.8715	25.4546
1810022K09Rik	ENSMUSG00000078784	3	-0.499814	0.00787493	0.0493747	10.6525	7.35698
Marcks	ENSMUSG00000069662	10	-0.326307	0.00788586	0.0493827	34.5852	26.9415
L3mbtl1	ENSMUSG00000035576	2	-1.2197	0.00788752	0.0493827	0.464001	0.195266
Ttc9b	ENSMUSG00000007944	7	-0.587706	0.00789699	0.0494167	11.3995	7.83006
Dcp1a	ENSMUSG00000021962	14	0.330363	0.00791101	0.0494539	9.21674	11.2304
Rnase12	ENSMUSG00000068407	14	-2.94809	0.00791023	0.0494539	0.394168	0.0668466
Stk32b	ENSMUSG00000029123	5	-1.88926	0.00793162	0.0495574	0.523667	0.133257
Cbln1	ENSMUSG00000031654	8	-2.12547	0.00794511	0.0496164	0.333778	0.0991587
Spidr	ENSMUSG00000041974	16	-2.04572	0.00798585	0.0498454	0.149833	0.0440042
Mllt11	ENSMUSG00000053192	3	-0.268266	0.00799948	0.0498883	310.347	252.607
Mas1	ENSMUSG00000068037	17	-0.680334	0.00800088	0.0498883	2.67367	1.61467
Bin1	ENSMUSG00000024381	18	-0.346693	0.00804525	0.0501394	22.422	17.1246
Tmem127	ENSMUSG00000034850	2	0.273356	0.00806196	0.050218	18.0618	21.3929
Adam11	ENSMUSG00000020926	11	-0.398556	0.00807262	0.0502588	4.4089	3.2406
Cox6a1	ENSMUSG00000041697	5	0.307355	0.00810534	0.0504349	341.997	418.78
Ttll9	ENSMUSG00000074673	2	-1.39969	0.00811043	0.0504349	0.708491	0.271137
Ireb2	ENSMUSG00000032293	9	-0.259623	0.00811325	0.0504349	17.928	14.5783
Cavin2	ENSMUSG00000045954	1	-1.5389	0.00814799	0.0506251	0.400158	0.131961
Pcdhga8	ENSMUSG00000103897	18	0.477492	0.00816489	0.0506786	2.36952	3.19175
Gprasp2	ENSMUSG00000072966	X	-0.401987	0.00816375	0.0506786	7.42616	5.46021
Mgp	ENSMUSG00000030218	6	-2.55376	0.00824229	0.0510555	0.617859	0.124122
Rps24	ENSMUSG00000025290	14	-0.294136	0.00823956	0.0510555	30.4255	24.2123
Tspyl4	ENSMUSG00000039485	10	0.239493	0.00823105	0.0510555	95.5626	109.941
Ubc	ENSMUSG00000008348	5	-0.298149	0.0082382	0.0510555	20.5388	16.2784
Mob1b	ENSMUSG00000006262	5	-0.322153	0.00825408	0.0510768	11.3008	8.81286
Morf4l1	ENSMUSG00000062270	9	-0.289371	0.0082527	0.0510768	33.9849	27.2542
Ddah1	ENSMUSG00000028194	3	-0.563279	0.00829425	0.0512994	4.77938	3.16404
Arhgap18	ENSMUSG00000039031	10	-0.722744	0.00830567	0.0513441	2.51993	1.45227
Nebl	ENSMUSG00000053702	2	0.281875	0.00831516	0.0513769	19.6714	23.247
Ddx19a	ENSMUSG00000015023	8	0.376194	0.00833878	0.0514968	7.62707	9.69884
Abhd8	ENSMUSG00000007950	8	0.260501	0.00836348	0.0516233	35.6174	41.6994
Gpt2	ENSMUSG00000031700	8	0.337903	0.00836799	0.0516251	10.3451	12.852
Fa2h	ENSMUSG00000033579	8	0.640509	0.00839234	0.0517492	1.86871	2.88222
Clpb	ENSMUSG00000001829	7	0.305628	0.00840251	0.0517859	8.43563	10.1631
Ntm	ENSMUSG00000059974	9	0.29614	0.00841119	0.0518133	26.3309	31.5022
Alg6	ENSMUSG00000073792	4	-0.703663	0.00845064	0.0520301	1.96405	1.26661
Msantd4	ENSMUSG00000041124	9	-0.361298	0.00847177	0.052134	19.2651	14.4465
Birc3	ENSMUSG00000032000	9	0.883645	0.00852831	0.0524555	0.716987	1.23441
Hibch	ENSMUSG00000041426	1	-0.461204	0.00854775	0.0525487	4.81661	3.37907
Mbip	ENSMUSG00000021028	12	-0.485126	0.00855472	0.0525651	9.59506	6.62636
Usp6nl	ENSMUSG00000039046	2	0.491614	0.00858992	0.0527285	1.9231	2.52399
Cetn3	ENSMUSG00000021537	13	-0.310925	0.00858797	0.0527285	126.071	100.133
B3galt5	ENSMUSG00000074892	16	0.301707	0.00860869	0.0528172	9.11096	10.9631
Fmn1	ENSMUSG00000044042	2	-0.898302	0.00862987	0.0529207	0.316127	0.169926
Syngr3	ENSMUSG00000007021	17	0.362101	0.0086406	0.0529599	30.0558	38.3312
Rusc2	ENSMUSG00000035969	4	0.30118	0.00866242	0.0530413	18.6812	22.3487
Mdm2	ENSMUSG00000020184	10	0.242702	0.00866254	0.0530413	39.808	45.7913
[truncated: 10,234 more rows]

## Sheet: 2-Met 1kb
chromosome	start	stop	edgeR,logFC	edgeR,p,value	edgeR,adj,p,value	Sign
1	6506001	6507000	-1.93827	6.45587e-06	0.00949319	D2>D1
1	9041001	9042000	-2.66154	2.3684e-06	0.0041938	D2>D1
1	12805001	12806000	1.02964	5.58173e-07	0.00121346	D1>D2
1	14305001	14306000	-1.10616	1.631e-06	0.00305573	D2>D1
1	14311001	14312000	-1.24262	2.14526e-07	0.000531258	D2>D1
1	14342001	14343000	-1.57581	2.64332e-07	0.000632384	D2>D1
1	14350001	14351000	-1.44229	5.98413e-06	0.00890459	D2>D1
1	14358001	14359000	-1.54652	8.43923e-07	0.00171646	D2>D1
1	22423001	22424000	-1.3914	6.18017e-06	0.00913887	D2>D1
1	31793001	31794000	1.81781	1.52972e-08	5.21839e-05	D1>D2
1	31794001	31795000	2.22963	5.30122e-07	0.00115886	D1>D2
1	34661001	34662000	-1.27681	6.37984e-07	0.00136318	D2>D1
1	43145001	43146000	-1.1838	7.7953e-07	0.0016118	D2>D1
1	43149001	43150000	-1.03466	2.48955e-06	0.00438863	D2>D1
1	43259001	43260000	-0.939579	2.14666e-06	0.00386768	D2>D1
1	63383001	63384000	-1.06619	6.81801e-06	0.00995768	D2>D1
1	64203001	64204000	1.06909	3.52558e-06	0.00584092	D1>D2
1	64380001	64381000	0.963425	5.01257e-06	0.007731	D1>D2
1	64994001	64995000	-1.28393	1.24587e-06	0.00241568	D2>D1
1	65356001	65357000	1.07957	5.92601e-06	0.00884034	D1>D2
1	67099001	67100000	-1.24782	6.97231e-07	0.00147118	D2>D1
1	68515001	68516000	-1.35499	5.12919e-08	0.000154623	D2>D1
1	68531001	68532000	-1.27662	1.33647e-06	0.00256405	D2>D1
1	68532001	68533000	-1.28298	1.43053e-07	0.00037381	D2>D1
1	68535001	68536000	-1.14755	4.58974e-06	0.00719605	D2>D1
1	68536001	68537000	-2.1772	6.40529e-14	5.24716e-10	D2>D1
1	68537001	68538000	-1.37864	7.84009e-09	2.85996e-05	D2>D1
1	72500001	72501000	-1.21471	4.13927e-07	0.000932406	D2>D1
1	72501001	72502000	-1.12621	4.2755e-06	0.00681164	D2>D1
1	72510001	72511000	-1.30897	3.19894e-08	0.000101384	D2>D1
1	72511001	72512000	-1.41713	2.52594e-07	0.000610836	D2>D1
1	72531001	72532000	-1.44178	2.51076e-06	0.00442272	D2>D1
1	75451001	75452000	-1.56004	2.36487e-06	0.00419093	D2>D1
1	79227001	79228000	-1.51092	4.61517e-06	0.00722158	D2>D1
1	79438001	79439000	-2.00134	3.23343e-07	0.000753447	D2>D1
1	79800001	79801000	-1.07704	1.14264e-06	0.00223751	D2>D1
1	80024001	80025000	-1.22799	1.75844e-06	0.00324985	D2>D1
1	80025001	80026000	-1.17865	2.01133e-06	0.00366853	D2>D1
1	80027001	80028000	-0.998565	2.38257e-06	0.00421573	D2>D1
1	88154001	88155000	-1.60117	1.30637e-09	5.55258e-06	D2>D1
1	88202001	88203000	-1.26151	2.33164e-06	0.0041476	D2>D1
1	88203001	88204000	-1.28217	4.108e-08	0.000127131	D2>D1
1	88218001	88219000	-0.773609	3.56953e-07	0.000822856	D2>D1
1	116153001	116154000	-1.42931	3.05136e-07	0.000717663	D2>D1
1	128032001	128033000	-1.27417	2.07053e-06	0.00376202	D2>D1
1	132619001	132620000	1.0213	3.56136e-06	0.00588374	D1>D2
1	133256001	133257000	1.34329	3.81055e-06	0.00619598	D1>D2
1	134873001	134874000	-1.22689	7.04579e-08	0.000203175	D2>D1
1	134879001	134880000	-1.60924	2.88335e-10	1.40747e-06	D2>D1
1	134880001	134881000	-1.62923	2.04889e-14	1.78992e-10	D2>D1
1	134883001	134884000	-1.409	1.8375e-07	0.00046626	D2>D1
1	134884001	134885000	-1.01193	4.28452e-06	0.00681494	D2>D1
1	134885001	134886000	-1.34744	4.49038e-10	2.11769e-06	D2>D1
1	134886001	134887000	-1.93867	1.49001e-15	1.37795e-11	D2>D1
1	134891001	134892000	-1.37192	4.7228e-08	0.000144272	D2>D1
1	134892001	134893000	-1.30418	8.0506e-07	0.00165304	D2>D1
1	134895001	134896000	-1.21414	1.01749e-06	0.00200907	D2>D1
1	134909001	134910000	-1.12291	4.07575e-06	0.00655071	D2>D1
1	152333001	152334000	1.0434	2.67006e-06	0.00466514	D1>D2
1	160396001	160397000	1.65497	8.7972e-07	0.00177251	D1>D2
1	160406001	160407000	1.27997	2.22106e-07	0.000547169	D1>D2
1	160409001	160410000	1.65791	3.38039e-08	0.000106422	D1>D2
1	160412001	160413000	1.60179	1.53487e-06	0.00288852	D1>D2
1	160431001	160432000	1.38157	9.27805e-08	0.000259639	D1>D2
1	160437001	160438000	1.50115	5.98139e-09	2.25849e-05	D1>D2
1	160521001	160522000	1.87023	7.71318e-10	3.42602e-06	D1>D2
1	160522001	160523000	2.22456	4.02741e-12	2.69343e-08	D1>D2
1	160524001	160525000	1.43405	3.02948e-06	0.005171	D1>D2
1	160525001	160526000	1.2833	7.10198e-07	0.00149455	D1>D2
1	160526001	160527000	1.72808	5.5468e-10	2.54987e-06	D1>D2
1	160527001	160528000	1.54264	6.9e-07	0.00146244	D1>D2
1	160528001	160529000	1.62943	4.09792e-10	1.94423e-06	D1>D2
1	160532001	160533000	2.13759	1.79194e-12	1.26637e-08	D1>D2
1	160533001	160534000	1.50771	1.13507e-10	5.97165e-07	D1>D2
1	160534001	160535000	2.17452	4.38082e-11	2.45768e-07	D1>D2
1	160535001	160536000	2.19956	4.45202e-14	3.67248e-10	D1>D2
1	160536001	160537000	1.54186	9.77859e-12	6.12446e-08	D1>D2
1	160550001	160551000	1.26587	6.14351e-09	2.31233e-05	D1>D2
1	160552001	160553000	1.90907	6.36632e-07	0.00136152	D1>D2
1	160555001	160556000	1.3506	2.64958e-07	0.000632384	D1>D2
1	160565001	160566000	1.58094	1.71644e-10	8.75777e-07	D1>D2
1	160566001	160567000	1.41924	7.28522e-08	0.000208808	D1>D2
1	160568001	160569000	1.96109	1.12141e-10	5.91291e-07	D1>D2
1	160569001	160570000	2.26981	1.9606e-12	1.37734e-08	D1>D2
1	160570001	160571000	2.79444	3.65306e-16	3.58859e-12	D1>D2
1	160571001	160572000	3.12349	1.26782e-21	1.66751e-17	D1>D2
1	160572001	160573000	2.13291	1.0113e-09	4.40141e-06	D1>D2
1	160573001	160574000	1.68944	4.01623e-08	0.000124617	D1>D2
1	160574001	160575000	2.27372	2.11513e-12	1.47714e-08	D1>D2
1	160575001	160576000	2.47013	2.52206e-09	1.0103e-05	D1>D2
1	160576001	160577000	2.4696	5.11645e-20	6.24382e-16	D1>D2
1	160577001	160578000	1.94523	1.27007e-08	4.40885e-05	D1>D2
1	160579001	160580000	1.88085	2.66483e-06	0.00465944	D1>D2
1	160580001	160581000	2.04613	6.28588e-06	0.00927203	D1>D2
1	160592001	160593000	1.8639	3.08919e-08	9.81684e-05	D1>D2
1	160595001	160596000	2.2314	1.68693e-12	1.19573e-08	D1>D2
1	160597001	160598000	2.19666	2.20055e-13	1.71938e-09	D1>D2
1	160598001	160599000	2.04778	9.53738e-10	4.16594e-06	D1>D2
1	160599001	160600000	1.44512	5.91189e-06	0.00882484	D1>D2
1	160604001	160605000	1.40401	3.65236e-06	0.00600058	D1>D2
1	160605001	160606000	2.35271	4.50676e-18	5.05667e-14	D1>D2
1	160606001	160607000	2.41641	4.42716e-13	3.3486e-09	D1>D2
1	160607001	160608000	1.91645	3.72303e-11	2.13367e-07	D1>D2
1	160610001	160611000	1.60854	1.47951e-09	6.23254e-06	D1>D2
1	160611001	160612000	2.03963	3.1591e-08	0.000100255	D1>D2
1	160612001	160613000	1.88861	1.24809e-09	5.33358e-06	D1>D2
1	160613001	160614000	1.93975	7.39712e-08	0.000211247	D1>D2
1	160615001	160616000	1.53345	9.45162e-07	0.0018883	D1>D2
1	160619001	160620000	1.47413	8.41442e-09	3.05534e-05	D1>D2
1	160620001	160621000	1.90375	1.06276e-11	6.60382e-08	D1>D2
1	160621001	160622000	1.82387	3.91929e-13	2.97397e-09	D1>D2
1	160623001	160624000	1.59597	2.52304e-07	0.000610757	D1>D2
1	160626001	160627000	1.80267	3.80012e-08	0.000118533	D1>D2
1	160627001	160628000	1.41272	2.79246e-08	8.95807e-05	D1>D2
1	160649001	160650000	1.63555	1.22517e-09	5.24511e-06	D1>D2
1	160651001	160652000	1.30184	1.17285e-07	0.000315531	D1>D2
1	160655001	160656000	1.61498	2.51467e-08	8.14417e-05	D1>D2
1	160657001	160658000	1.11617	3.77958e-07	0.000866216	D1>D2
1	160660001	160661000	2.09679	4.98309e-09	1.89667e-05	D1>D2
1	160665001	160666000	1.33067	2.82966e-06	0.00488986	D1>D2
1	160667001	160668000	1.6095	1.01159e-08	3.59057e-05	D1>D2
1	160668001	160669000	1.6686	6.23876e-10	2.84586e-06	D1>D2
1	160669001	160670000	1.55122	7.43613e-12	4.75805e-08	D1>D2
1	160670001	160671000	1.30088	2.05449e-06	0.00373574	D1>D2
1	160671001	160672000	1.91471	1.12538e-09	4.853e-06	D1>D2
1	160672001	160673000	1.65982	8.27978e-14	6.66737e-10	D1>D2
1	160673001	160674000	1.8644	1.85081e-12	1.30408e-08	D1>D2
1	160676001	160677000	1.31184	1.72191e-07	0.000441185	D1>D2
1	160677001	160678000	1.67541	6.52276e-11	3.56637e-07	D1>D2
1	160678001	160679000	1.66187	4.42691e-12	2.94398e-08	D1>D2
1	160711001	160712000	1.48325	3.33634e-08	0.000105175	D1>D2
1	160712001	160713000	1.09974	5.05426e-06	0.00777504	D1>D2
1	160713001	160714000	1.77495	1.12355e-09	4.853e-06	D1>D2
1	160716001	160717000	1.26405	5.71731e-07	0.00123725	D1>D2
1	165007001	165008000	-1.42885	3.77199e-07	0.000865315	D2>D1
1	165011001	165012000	-1.38093	1.01847e-07	0.000281682	D2>D1
1	165037001	165038000	-1.70133	2.46984e-06	0.00435712	D2>D1
1	169616001	169617000	-1.25248	1.10944e-07	0.000302948	D2>D1
2	27106001	27107000	1.04355	4.07114e-06	0.00654774	D1>D2
2	27110001	27111000	1.05199	5.11938e-06	0.00784971	D1>D2
2	27140001	27141000	1.30272	9.64686e-08	0.000268373	D1>D2
2	27141001	27142000	1.23204	4.11686e-07	0.000929124	D1>D2
2	35793001	35794000	1.13581	3.80541e-06	0.00619187	D1>D2
2	44688001	44689000	-1.22799	1.4225e-06	0.00270934	D2>D1
2	51237001	51238000	1.14412	5.55574e-06	0.00838306	D1>D2
2	55110001	55111000	-1.23336	1.20845e-07	0.000323638	D2>D1
2	60838001	60839000	1.18428	4.57342e-06	0.00717521	D1>D2
2	73263001	73264000	1.66022	3.25317e-08	0.000102827	D1>D2
2	73276001	73277000	2.02654	5.31042e-09	2.01801e-05	D1>D2
2	73282001	73283000	2.27655	5.66971e-16	5.47871e-12	D1>D2
2	91677001	91678000	-1.27219	1.90229e-07	0.000479617	D2>D1
2	91684001	91685000	-1.52956	5.6945e-11	3.14254e-07	D2>D1
2	91777001	91778000	-1.34445	9.40388e-07	0.00188035	D2>D1
2	91780001	91781000	-1.68408	3.76185e-11	2.14088e-07	D2>D1
2	91781001	91782000	-1.23027	6.37494e-08	0.000186557	D2>D1
2	91782001	91783000	-1.44149	1.38455e-09	5.86382e-06	D2>D1
2	91784001	91785000	-1.4898	8.94767e-10	3.93741e-06	D2>D1
2	91785001	91786000	-1.76111	5.47947e-12	3.56386e-08	D2>D1
2	91786001	91787000	-1.7146	5.99224e-09	2.25898e-05	D2>D1
2	91787001	91788000	-1.42495	3.72106e-07	0.000854459	D2>D1
2	91789001	91790000	-1.38261	1.87529e-07	0.000474832	D2>D1
2	91790001	91791000	-2.09291	4.6163e-10	2.1556e-06	D2>D1
2	91791001	91792000	-2.44109	7.12685e-09	2.63703e-05	D2>D1
2	91793001	91794000	-2.04678	3.07614e-08	9.7885e-05	D2>D1
2	91794001	91795000	-2.51216	2.00126e-07	0.000500836	D2>D1
2	91795001	91796000	-1.51461	1.33794e-07	0.000351947	D2>D1
2	91796001	91797000	-1.49293	3.49164e-10	1.67335e-06	D2>D1
2	91797001	91798000	-2.1722	3.02183e-13	2.33031e-09	D2>D1
2	91801001	91802000	-1.54069	6.83622e-11	3.72057e-07	D2>D1
2	91802001	91803000	-1.34281	1.44132e-06	0.00273639	D2>D1
2	91803001	91804000	-1.32282	4.44031e-06	0.00701286	D2>D1
2	91806001	91807000	-1.81237	6.42283e-11	3.52803e-07	D2>D1
2	91807001	91808000	-1.48781	6.86518e-09	2.5515e-05	D2>D1
2	91809001	91810000	-1.31915	9.3894e-08	0.000262135	D2>D1
2	91814001	91815000	-1.57841	1.90743e-09	7.85351e-06	D2>D1
2	91819001	91820000	-1.68123	5.98561e-08	0.000176472	D2>D1
2	91820001	91821000	-1.84236	2.36521e-09	9.55555e-06	D2>D1
2	91822001	91823000	-1.42241	6.99481e-11	3.79815e-07	D2>D1
2	91823001	91824000	-1.4767	3.57748e-06	0.00589801	D2>D1
2	91825001	91826000	-1.41869	1.12181e-09	4.853e-06	D2>D1
2	91827001	91828000	-1.35651	5.03235e-07	0.0011093	D2>D1
2	91828001	91829000	-1.31415	1.12013e-07	0.000305163	D2>D1
2	91832001	91833000	-1.08029	3.01393e-06	0.00514818	D2>D1
2	91835001	91836000	-1.36693	1.38348e-07	0.00036312	D2>D1
2	91839001	91840000	-1.50528	3.35949e-06	0.00560894	D2>D1
2	91840001	91841000	-1.20499	5.84311e-06	0.00873318	D2>D1
2	91841001	91842000	-1.43314	3.59159e-06	0.00591155	D2>D1
2	91842001	91843000	-2.00382	1.11534e-16	1.15813e-12	D2>D1
2	91843001	91844000	-2.02147	8.45123e-12	5.34973e-08	D2>D1
2	91845001	91846000	-2.29211	2.48584e-19	2.97229e-15	D2>D1
2	91846001	91847000	-2.06655	5.40831e-12	3.52727e-08	D2>D1
2	91847001	91848000	-2.36044	6.51013e-11	3.56637e-07	D2>D1
2	91848001	91849000	-1.66559	6.75053e-11	3.6824e-07	D2>D1
2	91849001	91850000	-1.3941	2.02459e-07	0.000505605	D2>D1
2	91850001	91851000	-1.83613	7.50708e-08	0.00021413	D2>D1
2	91851001	91852000	-1.44002	1.39305e-07	0.000365227	D2>D1
2	91852001	91853000	-1.70543	9.92667e-13	7.25341e-09	D2>D1
2	91853001	91854000	-1.17663	1.65869e-06	0.00309691	D2>D1
2	91854001	91855000	-2.53097	4.62029e-17	4.9051e-13	D2>D1
2	91855001	91856000	-2.49432	3.37863e-21	4.32367e-17	D2>D1
2	91856001	91857000	-1.74498	8.96518e-08	0.00025118	D2>D1
2	91857001	91858000	-1.99917	7.84815e-14	6.36309e-10	D2>D1
2	91858001	91859000	-2.19264	3.27779e-14	2.79138e-10	D2>D1
2	91860001	91861000	-1.8831	5.35485e-10	2.46642e-06	D2>D1
2	91861001	91862000	-2.63614	1.36733e-18	1.56382e-14	D2>D1
2	91862001	91863000	-1.78139	1.53416e-10	7.8616e-07	D2>D1
2	91864001	91865000	-2.00795	3.86972e-12	2.61009e-08	D2>D1
2	91865001	91866000	-2.03921	1.13494e-09	4.87648e-06	D2>D1
2	91866001	91867000	-2.40278	2.94288e-14	2.54276e-10	D2>D1
2	91867001	91868000	-1.83752	1.12175e-06	0.00220208	D2>D1
2	91868001	91869000	-1.51683	4.75524e-08	0.000144889	D2>D1
2	91869001	91870000	-1.87982	1.88423e-11	1.13219e-07	D2>D1
2	91870001	91871000	-2.52928	3.07216e-10	1.49655e-06	D2>D1
2	91871001	91872000	-2.22325	4.74194e-12	3.13586e-08	D2>D1
2	91872001	91873000	-2.09908	1.03916e-11	6.47414e-08	D2>D1
2	91873001	91874000	-1.5725	1.63703e-08	5.55245e-05	D2>D1
2	91874001	91875000	-1.49141	1.01144e-07	0.000280063	D2>D1
2	91875001	91876000	-2.54776	4.02876e-16	3.9413e-12	D2>D1
2	91876001	91877000	-2.18509	5.55168e-13	4.15931e-09	D2>D1
2	91877001	91878000	-2.95525	2.25486e-18	2.55421e-14	D2>D1
2	91878001	91879000	-2.77861	6.87044e-14	5.58952e-10	D2>D1
2	91880001	91881000	-1.8687	9.56878e-11	5.07931e-07	D2>D1
2	91881001	91882000	-1.38701	5.00925e-06	0.00773091	D2>D1
2	91882001	91883000	-1.47551	7.11314e-08	0.00020437	D2>D1
2	91883001	91884000	-1.86787	3.57605e-11	2.06492e-07	D2>D1
2	91884001	91885000	-1.33079	2.0148e-08	6.67127e-05	D2>D1
2	91885001	91886000	-1.61479	9.23012e-10	4.04666e-06	D2>D1
2	91886001	91887000	-1.0238	4.01866e-06	0.00647653	D2>D1
2	91888001	91889000	-1.78074	9.27717e-13	6.84217e-09	D2>D1
2	91890001	91891000	-1.07007	1.55151e-06	0.00291519	D2>D1
2	91891001	91892000	-1.32117	3.07175e-08	9.78769e-05	D2>D1
2	91892001	91893000	-1.38089	2.36212e-07	0.00057771	D2>D1
2	91893001	91894000	-1.75521	9.43319e-08	0.000263047	D2>D1
2	91896001	91897000	-1.32877	2.42827e-08	7.88592e-05	D2>D1
2	91897001	91898000	-1.76106	2.39861e-10	1.19049e-06	D2>D1
2	91902001	91903000	-1.81149	8.44732e-11	4.4941e-07	D2>D1
2	91904001	91905000	-1.24202	5.56477e-08	0.000165924	D2>D1
2	91905001	91906000	-1.43338	1.68333e-12	1.19573e-08	D2>D1
2	91910001	91911000	-1.21141	6.98123e-08	0.000201559	D2>D1
2	91913001	91914000	-1.19621	1.14141e-07	0.000310247	D2>D1
2	91920001	91921000	-2.05696	1.0526e-12	7.66767e-09	D2>D1
2	91924001	91925000	-2.05072	9.95462e-08	0.000275963	D2>D1
2	91925001	91926000	-2.30983	2.62157e-18	2.95546e-14	D2>D1
2	91926001	91927000	-1.61206	6.29331e-08	0.000185083	D2>D1
2	91927001	91928000	-1.694	2.75479e-11	1.61432e-07	D2>D1
2	91928001	91929000	-1.37499	1.04672e-07	0.000287814	D2>D1
2	91929001	91930000	-1.6202	1.25233e-09	5.34207e-06	D2>D1
2	91930001	91931000	-1.8045	2.22299e-08	7.2792e-05	D2>D1
2	91933001	91934000	-1.91281	5.12277e-11	2.86037e-07	D2>D1
2	91934001	91935000	-1.26792	1.60776e-06	0.0030161	D2>D1
2	91943001	91944000	-1.33395	3.12061e-06	0.00529981	D2>D1
2	91962001	91963000	-1.79152	3.92194e-09	1.52464e-05	D2>D1
2	91973001	91974000	-1.75563	4.6244e-08	0.000141631	D2>D1
2	98662001	98663000	-0.648172	6.19747e-06	0.00915873	D2>D1
2	106787001	106788000	1.1816	8.225e-07	0.00168155	D1>D2
2	111919001	111920000	-3.98742	3.01476e-07	0.000710183	D2>D1
2	118445001	118446000	-1.48083	3.24151e-07	0.000754589	D2>D1
2	118446001	118447000	-1.09458	8.89986e-07	0.00178921	D2>D1
2	118457001	118458000	-1.20099	2.47517e-07	0.000601014	D2>D1
2	129710001	129711000	-1.02207	7.56293e-07	0.00157753	D2>D1
2	129711001	129712000	-1.16834	7.29232e-07	0.00152646	D2>D1
2	129741001	129742000	-1.44412	1.03901e-07	0.000286359	D2>D1
2	129742001	129743000	-1.77275	2.39301e-10	1.1902e-06	D2>D1
2	129744001	129745000	-1.68588	2.27264e-10	1.13271e-06	D2>D1
2	129745001	129746000	-1.57847	8.72769e-13	6.47727e-09	D2>D1
2	148132001	148133000	-0.993609	3.35496e-06	0.00560532	D2>D1
2	148396001	148397000	-1.43587	1.46704e-07	0.000380831	D2>D1
2	148397001	148398000	-2.05549	6.82342e-14	5.57041e-10	D2>D1
2	148398001	148399000	-1.11777	4.32368e-06	0.0068607	D2>D1
2	148399001	148400000	-1.97205	2.17441e-16	2.17209e-12	D2>D1
2	148400001	148401000	-1.87208	1.76904e-13	1.39141e-09	D2>D1
2	148401001	148402000	-1.27373	3.21855e-06	0.00543883	D2>D1
2	148406001	148407000	1.30985	2.18895e-07	0.000539818	D1>D2
2	148407001	148408000	2.01795	5.81921e-18	6.49848e-14	D1>D2
2	148408001	148409000	1.58385	2.05003e-07	0.000511206	D1>D2
2	148425001	148426000	-1.49306	1.31847e-07	0.000348375	D2>D1
2	148586001	148587000	-1.2565	2.75927e-06	0.00479502	D2>D1
2	148609001	148610000	-1.03335	5.54465e-06	0.00837166	D2>D1
2	148630001	148631000	-1.12919	2.65637e-07	0.00063332	D2>D1
2	148634001	148635000	-1.71466	1.27095e-11	7.81538e-08	D2>D1
2	148643001	148644000	-1.16725	6.89884e-08	0.000199667	D2>D1
2	148651001	148652000	-1.75554	1.38595e-14	1.22432e-10	D2>D1
2	174687001	174688000	1.01578	9.94775e-07	0.00197079	D1>D2
2	174695001	174696000	1.08506	2.58195e-07	0.000621287	D1>D2
2	174697001	174698000	1.24647	1.76368e-07	0.000450911	D1>D2
3	8041001	8042000	-1.51578	3.06882e-06	0.00523439	D2>D1
3	8374001	8375000	-1.19002	3.71495e-06	0.00607963	D2>D1
3	8548001	8549000	-1.22395	6.5835e-06	0.00965688	D2>D1
3	25054001	25055000	-1.1539	3.76734e-06	0.00615107	D2>D1
3	32632001	32633000	-1.38908	2.79989e-07	0.000663526	D2>D1
3	32642001	32643000	-1.60022	8.93385e-08	0.000250599	D2>D1
3	34652001	34653000	1.37991	2.54902e-06	0.00447964	D1>D2
3	34653001	34654000	1.56441	1.47399e-08	5.05741e-05	D1>D2
3	34654001	34655000	1.43157	4.39122e-10	2.07506e-06	D1>D2
3	34656001	34657000	1.14187	4.23787e-06	0.00676078	D1>D2
3	35994001	35995000	1.12383	1.05543e-06	0.00207878	D1>D2
3	45339001	45340000	-1.22919	7.7047e-07	0.00159865	D2>D1
3	53102001	53103000	1.19068	3.40173e-06	0.00566349	D1>D2
3	54007001	54008000	1.33433	1.80933e-08	6.0673e-05	D1>D2
3	54012001	54013000	1.29414	1.95706e-08	6.49826e-05	D1>D2
3	54018001	54019000	1.28607	4.65746e-07	0.00103826	D1>D2
3	61004001	61005000	1.25371	2.74727e-06	0.00478591	D1>D2
3	61005001	61006000	1.36612	1.53125e-06	0.00288407	D1>D2
3	66507001	66508000	1.17603	9.20664e-07	0.00184559	D1>D2
3	79020001	79021000	1.30836	1.85255e-06	0.0034078	D1>D2
3	79022001	79023000	1.04606	5.34155e-07	0.0011666	D1>D2
3	79389001	79390000	1.38034	6.03065e-06	0.00895131	D1>D2
3	80551001	80552000	-1.24009	1.09941e-07	0.000300555	D2>D1
3	82132001	82133000	1.7615	5.25112e-07	0.00115003	D1>D2
3	88215001	88216000	1.27737	2.0589e-07	0.000512551	D1>D2
3	95619001	95620000	1.27136	2.90266e-06	0.00497607	D1>D2
3	105531001	105532000	1.18597	2.89431e-06	0.00496534	D1>D2
3	105541001	105542000	1.06643	5.86207e-07	0.00126626	D1>D2
3	105542001	105543000	0.99932	1.57235e-06	0.00295201	D1>D2
3	105545001	105546000	1.03707	8.89914e-07	0.00178921	D1>D2
3	116275001	116276000	1.36811	1.46575e-06	0.00277387	D1>D2
3	123650001	123651000	0.972143	5.02843e-06	0.00774765	D1>D2
3	127066001	127067000	-1.46426	2.36502e-06	0.00419093	D2>D1
3	127297001	127298000	1.23538	5.56371e-06	0.00838974	D1>D2
3	132276001	132277000	-1.17116	5.14089e-06	0.00787759	D2>D1
3	143293001	143294000	-1.38532	5.47961e-06	0.00828557	D2>D1
3	146280001	146281000	1.13152	2.0517e-06	0.00373574	D1>D2
4	4131001	4132000	2.43474	4.88283e-17	5.16068e-13	D1>D2
4	4132001	4133000	1.903	3.80024e-15	3.4471e-11	D1>D2
4	4133001	4134000	2.17874	3.38639e-14	2.8718e-10	D1>D2
4	4134001	4135000	2.43489	8.04533e-19	9.33677e-15	D1>D2
4	4135001	4136000	2.13542	4.12632e-11	2.33148e-07	D1>D2
4	4136001	4137000	2.77278	3.07328e-16	3.05709e-12	D1>D2
4	4137001	4138000	2.13716	3.86977e-13	2.94584e-09	D1>D2
4	4173001	4174000	1.1184	2.15961e-06	0.00388769	D1>D2
4	4175001	4176000	2.33599	8.08971e-14	6.53655e-10	D1>D2
4	4181001	4182000	1.18569	1.36574e-06	0.00261175	D1>D2
4	4190001	4191000	1.17503	4.59721e-06	0.007203	D1>D2
4	4191001	4192000	2.09806	2.56276e-11	1.50926e-07	D1>D2
4	4192001	4193000	1.46916	1.85146e-11	1.11533e-07	D1>D2
4	4193001	4194000	1.73625	1.60261e-12	1.14973e-08	D1>D2
4	4194001	4195000	1.65245	1.28344e-12	9.23558e-09	D1>D2
4	4195001	4196000	1.83347	3.0265e-15	2.75582e-11	D1>D2
4	4198001	4199000	1.32312	3.76112e-06	0.00614939	D1>D2
4	4200001	4201000	1.36441	1.47907e-06	0.00279684	D1>D2
4	4204001	4205000	1.51102	3.11001e-07	0.000728272	D1>D2
4	4205001	4206000	1.46502	8.33721e-07	0.00170156	D1>D2
4	4206001	4207000	1.89053	4.23051e-09	1.62855e-05	D1>D2
4	4207001	4208000	1.44813	5.12696e-10	2.37998e-06	D1>D2
4	4208001	4209000	1.2572	2.85066e-06	0.00490467	D1>D2
4	4210001	4211000	1.63766	1.99812e-07	0.000500581	D1>D2
4	4212001	4213000	1.48544	1.23991e-07	0.000331315	D1>D2
4	4213001	4214000	1.44458	1.07434e-07	0.000294723	D1>D2
4	4219001	4220000	1.59809	7.71644e-07	0.00159968	D1>D2
4	4220001	4221000	1.58856	3.75459e-08	0.000117422	D1>D2
4	4221001	4222000	1.18306	2.9417e-08	9.38595e-05	D1>D2
4	4223001	4224000	1.41776	1.89106e-06	0.00346969	D1>D2
4	4229001	4230000	1.14817	2.1714e-07	0.00053717	D1>D2
4	4262001	4263000	1.42911	1.10789e-06	0.00217666	D1>D2
4	4449001	4450000	1.46836	8.8082e-10	3.88326e-06	D1>D2
4	4695001	4696000	1.39778	5.54947e-08	0.000165677	D1>D2
4	4708001	4709000	1.56753	4.84405e-09	1.85268e-05	D1>D2
4	4711001	4712000	1.03356	5.53547e-06	0.00836314	D1>D2
4	4715001	4716000	1.1935	2.4117e-06	0.00425773	D1>D2
4	4716001	4717000	1.26594	1.33504e-06	0.00256339	D1>D2
4	7564001	7565000	-1.02444	2.75659e-06	0.00479502	D2>D1
4	12824001	12825000	-1.16046	7.74807e-08	0.000219943	D2>D1
4	15030001	15031000	1.37287	3.33496e-06	0.00558373	D1>D2
4	15036001	15037000	1.14492	8.59121e-07	0.00174139	D1>D2
4	15041001	15042000	1.36602	7.8333e-09	2.85996e-05	D1>D2
4	15043001	15044000	1.22725	2.17161e-06	0.00390277	D1>D2
4	15069001	15070000	1.29099	1.44624e-06	0.00274353	D1>D2
4	15070001	15071000	1.56632	2.75428e-06	0.00479461	D1>D2
4	15130001	15131000	1.34121	6.12577e-07	0.00131841	D1>D2
4	28211001	28212000	-1.30613	5.41508e-07	0.00117837	D2>D1
4	28227001	28228000	-1.49962	1.79193e-07	0.000455184	D2>D1
4	29847001	29848000	-1.12598	1.32235e-06	0.00254409	D2>D1
4	35323001	35324000	-1.30247	2.79389e-06	0.00484219	D2>D1
4	35402001	35403000	-1.46635	8.17285e-07	0.00167234	D2>D1
4	35770001	35771000	-1.37458	1.31913e-08	4.56577e-05	D2>D1
4	36135001	36136000	-1.37137	4.98477e-06	0.00770318	D2>D1
4	36223001	36224000	-1.14448	4.85601e-06	0.0075337	D2>D1
4	36224001	36225000	-1.70924	1.50293e-08	5.14181e-05	D2>D1
4	36261001	36262000	-1.22502	4.96047e-08	0.000150176	D2>D1
4	36262001	36263000	-1.28842	1.56269e-07	0.000403448	D2>D1
4	36266001	36267000	-1.10337	1.23111e-06	0.00239491	D2>D1
4	36278001	36279000	-1.47426	4.87026e-06	0.00755086	D2>D1
4	36294001	36295000	-1.10585	3.18614e-06	0.00539176	D2>D1
4	36296001	36297000	-1.33702	1.61904e-08	5.49933e-05	D2>D1
4	36300001	36301000	-1.42299	4.19375e-09	1.62231e-05	D2>D1
4	36301001	36302000	-1.48574	7.5984e-10	3.38138e-06	D2>D1
4	36303001	36304000	-1.36983	5.70034e-08	0.00016954	D2>D1
4	36306001	36307000	-1.73451	3.83025e-09	1.4939e-05	D2>D1
4	36307001	36308000	-1.60355	1.99889e-09	8.21582e-06	D2>D1
4	36311001	36312000	-2.00789	4.03954e-07	0.000915165	D2>D1
4	36317001	36318000	-1.41236	9.58915e-08	0.000267082	D2>D1
4	36318001	36319000	-1.13599	2.37916e-07	0.000580678	D2>D1
4	36320001	36321000	-1.9522	2.76634e-08	8.88631e-05	D2>D1
4	36325001	36326000	-1.94335	4.1381e-06	0.0066329	D2>D1
4	36350001	36351000	-1.29267	6.61289e-06	0.00968954	D2>D1
4	36389001	36390000	-1.27718	1.13172e-06	0.00221981	D2>D1
4	36438001	36439000	-2.27343	2.58228e-07	0.000621287	D2>D1
4	36451001	36452000	-1.31555	6.10668e-06	0.00905055	D2>D1
4	36460001	36461000	-1.40361	3.59346e-08	0.00011283	D2>D1
4	36469001	36470000	-1.45184	6.8862e-10	3.08766e-06	D2>D1
4	36479001	36480000	-1.20733	1.39601e-07	0.000365598	D2>D1
4	36482001	36483000	-1.12055	2.11959e-06	0.0038335	D2>D1
4	36489001	36490000	-1.43044	1.2644e-08	4.4021e-05	D2>D1
4	36491001	36492000	-1.96137	5.08516e-07	0.00111782	D2>D1
4	36513001	36514000	-1.10211	2.84364e-06	0.00489616	D2>D1
4	36570001	36571000	-1.27191	1.39729e-06	0.00266563	D2>D1
4	36737001	36738000	-1.80094	1.20342e-08	4.22083e-05	D2>D1
4	36775001	36776000	-1.23607	4.28909e-06	0.00681494	D2>D1
4	36777001	36778000	-2.24833	1.22991e-11	7.61288e-08	D2>D1
4	36778001	36779000	-1.94707	6.31868e-10	2.87678e-06	D2>D1
4	36783001	36784000	-1.61722	4.27447e-08	0.000131938	D2>D1
4	36785001	36786000	-1.38241	8.20266e-10	3.63661e-06	D2>D1
4	36786001	36787000	-1.58732	1.89485e-07	0.00047825	D2>D1
4	36791001	36792000	-1.7071	1.51521e-07	0.000391615	D2>D1
4	36798001	36799000	-1.10198	5.96023e-06	0.0088802	D2>D1
4	36803001	36804000	-1.59522	5.34742e-10	2.46642e-06	D2>D1
4	36804001	36805000	-1.65769	6.77414e-10	3.04896e-06	D2>D1
4	36811001	36812000	-1.27251	5.6831e-07	0.00123097	D2>D1
4	36813001	36814000	-1.36126	5.45235e-06	0.00826392	D2>D1
4	36815001	36816000	-1.37376	2.83674e-06	0.00489472	D2>D1
4	36830001	36831000	-1.17425	3.97008e-06	0.00642449	D2>D1
4	36835001	36836000	-1.21462	6.0373e-06	0.00895558	D2>D1
4	36836001	36837000	-1.79635	3.82765e-10	1.82698e-06	D2>D1
4	36837001	36838000	-1.4416	1.79452e-08	6.03474e-05	D2>D1
4	36840001	36841000	-1.89928	1.29719e-06	0.00250086	D2>D1
4	36947001	36948000	-1.53982	4.44355e-06	0.00701329	D2>D1
4	36948001	36949000	-1.53714	6.49235e-08	0.000189524	D2>D1
4	36949001	36950000	-2.55755	8.94855e-16	8.47415e-12	D2>D1
4	36968001	36969000	-1.30908	5.31353e-06	0.00810019	D2>D1
4	63126001	63127000	1.03662	2.3318e-06	0.0041476	D1>D2
4	72806001	72807000	-1.30831	5.59486e-06	0.00843134	D2>D1
4	76405001	76406000	-1.06598	5.35774e-07	0.00116906	D2>D1
4	90866001	90867000	-1.26665	3.81646e-06	0.00620132	D2>D1
4	102165001	102166000	1.37432	3.2404e-06	0.00546795	D1>D2
4	109809001	109810000	-1.63256	7.9647e-07	0.00163966	D2>D1
4	120265001	120266000	1.04595	2.81681e-06	0.00487122	D1>D2
4	120279001	120280000	1.05216	1.1854e-06	0.00231169	D1>D2
4	120284001	120285000	1.2395	2.17273e-06	0.00390277	D1>D2
4	120339001	120340000	1.42568	3.36418e-09	1.32522e-05	D1>D2
4	125167001	125168000	1.11602	2.00916e-07	0.000502282	D1>D2
4	125219001	125220000	1.12194	4.49653e-07	0.00100523	D1>D2
4	125259001	125260000	1.06706	4.66989e-06	0.00730238	D1>D2
4	125298001	125299000	1.25716	6.2361e-10	2.84586e-06	D1>D2
4	125303001	125304000	1.25977	6.44275e-09	2.41344e-05	D1>D2
4	125316001	125317000	1.11466	2.60957e-06	0.00457296	D1>D2
4	125346001	125347000	1.23137	1.21365e-08	4.24411e-05	D1>D2
4	125386001	125387000	1.00078	8.27664e-07	0.00169065	D1>D2
4	125387001	125388000	1.44809	1.04445e-07	0.000287522	D1>D2
4	125418001	125419000	1.00721	3.67548e-06	0.00603018	D1>D2
4	125419001	125420000	1.18778	2.70905e-08	8.73786e-05	D1>D2
4	125425001	125426000	1.54282	1.55207e-09	6.49199e-06	D1>D2
4	125480001	125481000	1.05165	3.8889e-07	0.000886125	D1>D2
4	125492001	125493000	2.34484	1.20165e-16	1.2423e-12	D1>D2
4	125493001	125494000	1.97042	2.08442e-09	8.52295e-06	D1>D2
4	125494001	125495000	1.84228	9.27467e-14	7.4432e-10	D1>D2
4	125495001	125496000	1.44165	7.45151e-11	4.00027e-07	D1>D2
4	125496001	125497000	1.16886	1.53745e-09	6.44224e-06	D1>D2
4	125497001	125498000	1.53764	4.34888e-10	2.05916e-06	D1>D2
4	125498001	125499000	1.352	8.90274e-07	0.00178921	D1>D2
4	125501001	125502000	1.09077	3.28967e-06	0.0055353	D1>D2
4	125502001	125503000	1.16588	2.63303e-07	0.000630932	D1>D2
4	125503001	125504000	1.59918	1.33306e-15	1.23764e-11	D1>D2
4	125506001	125507000	1.30645	2.24071e-09	9.13048e-06	D1>D2
4	125507001	125508000	0.923559	4.82282e-06	0.00749203	D1>D2
4	125509001	125510000	2.04233	9.58772e-16	9.04326e-12	D1>D2
4	125512001	125513000	1.47527	4.82215e-12	3.18002e-08	D1>D2
4	125513001	125514000	1.44763	8.73219e-12	5.51284e-08	D1>D2
4	125514001	125515000	1.22549	1.71287e-08	5.7931e-05	D1>D2
4	125515001	125516000	1.02552	2.64629e-06	0.00463044	D1>D2
4	125518001	125519000	1.17208	7.86999e-09	2.86645e-05	D1>D2
4	125519001	125520000	1.49256	1.07964e-10	5.70539e-07	D1>D2
4	125521001	125522000	1.37172	3.91138e-09	1.52304e-05	D1>D2
4	125522001	125523000	1.72532	2.48915e-12	1.71807e-08	D1>D2
4	125523001	125524000	1.47373	1.87278e-10	9.49407e-07	D1>D2
4	125524001	125525000	1.13278	3.08319e-07	0.000722707	D1>D2
4	125525001	125526000	1.08983	2.32334e-09	9.43469e-06	D1>D2
4	125529001	125530000	1.00413	3.78021e-06	0.00615933	D1>D2
4	125535001	125536000	0.982396	1.3238e-07	0.000349002	D1>D2
4	125542001	125543000	1.15822	2.18467e-07	0.000539325	D1>D2
4	125547001	125548000	0.957941	4.35386e-06	0.00689472	D1>D2
4	125548001	125549000	1.19693	2.09391e-06	0.00379285	D1>D2
4	125549001	125550000	1.12828	4.59393e-08	0.00014088	D1>D2
4	125550001	125551000	1.05427	8.63544e-07	0.00174587	D1>D2
4	125551001	125552000	1.21842	3.45577e-06	0.0057458	D1>D2
4	125552001	125553000	1.02799	1.63157e-06	0.00305573	D1>D2
4	125557001	125558000	1.28859	1.69495e-08	5.74068e-05	D1>D2
4	125558001	125559000	1.45352	3.89782e-10	1.85673e-06	D1>D2
4	125560001	125561000	1.47895	9.7409e-13	7.1397e-09	D1>D2
4	125562001	125563000	1.29893	3.73117e-11	2.13367e-07	D1>D2
4	125566001	125567000	1.09303	6.61396e-06	0.00968954	D1>D2
4	125567001	125568000	1.25336	1.50236e-08	5.14181e-05	D1>D2
4	125568001	125569000	1.13703	9.40123e-07	0.00188035	D1>D2
4	125570001	125571000	1.12463	1.19498e-06	0.00232846	D1>D2
4	125571001	125572000	1.24695	1.15126e-07	0.000312458	D1>D2
4	125572001	125573000	1.11846	2.60272e-06	0.00456432	D1>D2
4	125575001	125576000	1.29028	8.75047e-07	0.00176611	D1>D2
4	125576001	125577000	1.82509	1.63126e-14	1.43035e-10	D1>D2
4	125578001	125579000	1.18406	5.1335e-08	0.000154623	D1>D2
4	125579001	125580000	1.48351	3.31752e-11	1.92503e-07	D1>D2
4	125583001	125584000	1.17733	5.33209e-06	0.0081076	D1>D2
4	125584001	125585000	1.60278	5.63966e-11	3.11956e-07	D1>D2
4	125585001	125586000	1.88923	6.36508e-10	2.89234e-06	D1>D2
4	125586001	125587000	1.18204	4.1936e-06	0.00670711	D1>D2
4	125590001	125591000	1.65868	3.99781e-11	2.26427e-07	D1>D2
4	125591001	125592000	1.37708	1.08739e-07	0.000297614	D1>D2
4	125592001	125593000	1.00866	6.01167e-06	0.00893435	D1>D2
4	125595001	125596000	1.11391	4.47776e-07	0.00100293	D1>D2
4	125596001	125597000	1.54118	8.27663e-10	3.66255e-06	D1>D2
4	125597001	125598000	1.15684	6.40885e-07	0.00136815	D1>D2
4	125602001	125603000	1.12851	1.77726e-07	0.000453406	D1>D2
4	125604001	125605000	1.00827	1.68177e-06	0.00313157	D1>D2
4	125612001	125613000	1.25487	3.69777e-09	1.447e-05	D1>D2
4	125613001	125614000	1.37115	4.15051e-09	1.60821e-05	D1>D2
4	125614001	125615000	1.86609	4.23529e-14	3.5059e-10	D1>D2
4	125615001	125616000	1.12802	4.45009e-06	0.00701894	D1>D2
4	125616001	125617000	1.18037	2.85744e-08	9.15304e-05	D1>D2
4	125627001	125628000	1.0632	1.45857e-06	0.0027625	D1>D2
4	125628001	125629000	1.01667	2.16105e-06	0.00388769	D1>D2
4	125629001	125630000	1.31277	9.0494e-10	3.97479e-06	D1>D2
4	125630001	125631000	1.03355	1.74398e-07	0.000446357	D1>D2
4	125634001	125635000	1.06768	7.41112e-07	0.00154838	D1>D2
4	125636001	125637000	1.0129	4.43468e-08	0.00013635	D1>D2
4	125640001	125641000	1.14713	2.3945e-07	0.000583821	D1>D2
4	125643001	125644000	1.00403	4.77595e-07	0.00105672	D1>D2
4	125644001	125645000	1.12162	4.2116e-06	0.00672794	D1>D2
4	125646001	125647000	1.32041	7.28125e-09	2.67672e-05	D1>D2
4	125647001	125648000	1.31284	4.70359e-07	0.00104756	D1>D2
4	125649001	125650000	1.52278	3.79064e-11	2.15209e-07	D1>D2
4	125657001	125658000	1.31242	4.00821e-07	0.000909808	D1>D2
4	125658001	125659000	0.972183	5.2672e-07	0.00115249	D1>D2
4	125661001	125662000	0.953972	3.47213e-07	0.000802749	D1>D2
4	125662001	125663000	1.4778	7.23682e-09	2.66453e-05	D1>D2
4	125663001	125664000	1.82673	3.46634e-14	2.92044e-10	D1>D2
4	125664001	125665000	1.09539	1.67254e-07	0.000429932	D1>D2
4	125666001	125667000	1.33575	1.44658e-09	6.10468e-06	D1>D2
4	125671001	125672000	1.64996	8.4989e-13	6.32731e-09	D1>D2
4	125672001	125673000	1.04535	4.55739e-06	0.00715481	D1>D2
4	125673001	125674000	0.991496	5.65363e-07	0.00122684	D1>D2
4	125674001	125675000	0.937214	3.38959e-06	0.00564724	D1>D2
4	125677001	125678000	1.02759	8.48882e-07	0.00172475	D1>D2
4	125678001	125679000	1.39192	2.47546e-09	9.98391e-06	D1>D2
4	125680001	125681000	1.63786	3.61501e-14	3.0349e-10	D1>D2
4	125681001	125682000	1.64869	3.43295e-12	2.32211e-08	D1>D2
4	125688001	125689000	1.06555	7.73229e-07	0.00160157	D1>D2
4	125689001	125690000	1.0055	5.6749e-06	0.00851941	D1>D2
4	125690001	125691000	0.905184	3.15154e-06	0.00534084	D1>D2
4	125697001	125698000	2.18883	8.30978e-17	8.70492e-13	D1>D2
4	125698001	125699000	1.0149	4.07795e-07	0.000921222	D1>D2
4	125699001	125700000	1.61038	5.19438e-15	4.67586e-11	D1>D2
4	125700001	125701000	1.17917	8.582e-08	0.000241588	D1>D2
4	125701001	125702000	1.0227	1.93747e-07	0.000486932	D1>D2
4	125702001	125703000	1.66123	6.05841e-10	2.77429e-06	D1>D2
4	125711001	125712000	1.13403	1.84958e-06	0.003405	D1>D2
4	125712001	125713000	1.17072	1.81867e-06	0.00335329	D1>D2
4	125713001	125714000	1.30739	2.59617e-10	1.27517e-06	D1>D2
4	125714001	125715000	1.15961	6.46143e-08	0.000188854	D1>D2
4	125715001	125716000	0.998966	7.97723e-07	0.00164082	D1>D2
4	125716001	125717000	1.05765	2.92808e-07	0.00069114	D1>D2
4	125717001	125718000	1.20842	2.81351e-09	1.12136e-05	D1>D2
4	125719001	125720000	0.98663	2.05377e-06	0.00373574	D1>D2
4	125831001	125832000	1.28144	1.99287e-07	0.000499794	D1>D2
4	132108001	132109000	1.61583	3.8696e-07	0.000882575	D1>D2
4	132112001	132113000	1.15853	2.83885e-07	0.000672087	D1>D2
4	132116001	132117000	1.1944	8.36485e-07	0.00170573	D1>D2
4	132123001	132124000	1.57518	1.07006e-12	7.77095e-09	D1>D2
4	132124001	132125000	1.24736	1.8936e-07	0.00047825	D1>D2
4	132125001	132126000	1.44471	2.12388e-10	1.06304e-06	D1>D2
4	132126001	132127000	1.31647	8.43639e-07	0.00171646	D1>D2
4	132129001	132130000	1.14144	1.16773e-07	0.000315147	D1>D2
4	132131001	132132000	1.32697	1.24889e-08	4.35449e-05	D1>D2
4	132132001	132133000	2.08425	1.48859e-20	1.88459e-16	D1>D2
4	132134001	132135000	1.16479	4.31942e-07	0.000971136	D1>D2
4	132135001	132136000	1.45589	2.53433e-10	1.24999e-06	D1>D2
4	132137001	132138000	1.44032	1.61524e-08	5.49428e-05	D1>D2
4	132138001	132139000	1.27123	3.95596e-06	0.00641041	D1>D2
4	132141001	132142000	1.67115	2.9916e-15	2.73456e-11	D1>D2
4	132142001	132143000	1.96567	1.984e-16	1.99875e-12	D1>D2
4	132143001	132144000	2.09774	1.4697e-16	1.49333e-12	D1>D2
4	132145001	132146000	1.19057	9.05362e-07	0.00181799	D1>D2
5	9230001	9231000	1.15278	4.76727e-06	0.00742046	D1>D2
5	18331001	18332000	-1.17394	2.0673e-07	0.000514102	D2>D1
5	18343001	18344000	-1.16888	1.14166e-06	0.00223745	D2>D1
5	18351001	18352000	-1.59555	7.95724e-07	0.00163955	D2>D1
5	26423001	26424000	1.06469	4.7331e-06	0.00738171	D1>D2
5	31468001	31469000	-1.59968	5.83648e-10	2.67784e-06	D2>D1
5	31474001	31475000	-1.14003	2.31936e-06	0.00413478	D2>D1
5	35106001	35107000	-1.22236	2.83767e-06	0.00489472	D2>D1
5	35209001	35210000	-1.16765	4.00774e-06	0.00646774	D2>D1
5	35281001	35282000	-1.37367	6.77518e-09	2.52598e-05	D2>D1
5	35284001	35285000	-1.47853	2.50018e-09	1.00665e-05	D2>D1
5	71745001	71746000	-1.22533	5.32978e-06	0.0081076	D2>D1
5	71748001	71749000	-1.47655	2.07342e-06	0.00376439	D2>D1
5	74757001	74758000	1.51706	8.83665e-09	3.17458e-05	D1>D2
5	91205001	91206000	-1.50158	7.25993e-11	3.92411e-07	D2>D1
5	91208001	91209000	-1.26186	1.89394e-08	6.30639e-05	D2>D1
5	91916001	91917000	-0.948926	5.48063e-06	0.00828557	D2>D1
5	106956001	106957000	1.35148	7.37455e-08	0.000210857	D1>D2
5	131016001	131017000	0.999877	1.40157e-06	0.00267163	D1>D2
5	131188001	131189000	1.46937	2.32623e-06	0.00414392	D1>D2
5	150565001	150566000	1.40891	2.30755e-06	0.00412305	D1>D2
5	150567001	150568000	1.16745	6.65551e-07	0.00141569	D1>D2
5	150576001	150577000	1.14914	4.71767e-07	0.00104881	D1>D2
5	150583001	150584000	1.00122	2.00648e-06	0.0036625	D1>D2
5	150584001	150585000	1.03585	2.20324e-06	0.00394561	D1>D2
6	7270001	7271000	-1.26965	6.30406e-06	0.00929305	D2>D1
6	7278001	7279000	-1.24005	1.01463e-06	0.0020051	D2>D1
6	7294001	7295000	-0.990019	3.48838e-06	0.00578739	D2>D1
6	7304001	7305000	-1.39382	3.0668e-07	0.000719577	D2>D1
6	7309001	7310000	-1.54374	5.78338e-06	0.00865482	D2>D1
6	7323001	7324000	-2.32526	9.38465e-14	7.50602e-10	D2>D1
6	7324001	7325000	-1.80073	1.60708e-08	5.4744e-05	D2>D1
6	7325001	7326000	-1.11438	4.76249e-07	0.00105473	D2>D1
6	7327001	7328000	-1.44781	5.75903e-08	0.000170856	D2>D1
6	7328001	7329000	-1.64823	1.86158e-08	6.22491e-05	D2>D1
6	7343001	7344000	-1.68368	4.20384e-09	1.62356e-05	D2>D1
6	7344001	7345000	-1.55128	8.4998e-09	3.07691e-05	D2>D1
6	7345001	7346000	-1.38513	2.37607e-08	7.727e-05	D2>D1
6	7350001	7351000	-2.28534	7.04782e-16	6.72801e-12	D2>D1
6	7374001	7375000	-1.29709	6.85735e-08	0.000199197	D2>D1
6	7375001	7376000	-1.55881	6.93619e-08	0.000200503	D2>D1
6	7477001	7478000	-1.14763	5.46263e-06	0.00827421	D2>D1
6	7479001	7480000	-1.47548	2.62375e-06	0.00459441	D2>D1
6	7489001	7490000	-1.87642	2.28508e-09	9.29528e-06	D2>D1
6	7490001	7491000	-1.37497	2.13656e-06	0.00385242	D2>D1
6	7494001	7495000	-1.21945	6.43307e-06	0.00947566	D2>D1
6	7534001	7535000	-1.51328	1.20261e-08	4.22083e-05	D2>D1
6	7557001	7558000	-1.83428	8.60496e-07	0.00174268	D2>D1
6	7558001	7559000	-1.72756	1.29544e-09	5.516e-06	D2>D1
6	7559001	7560000	-2.09221	2.256e-17	2.46129e-13	D2>D1
6	7560001	7561000	-2.26682	1.34389e-16	1.37743e-12	D2>D1
6	7561001	7562000	-1.99155	1.20657e-14	1.07388e-10	D2>D1
6	7562001	7563000	-1.77173	8.22321e-13	6.14137e-09	D2>D1
6	7564001	7565000	-1.46811	1.43473e-06	0.00272913	D2>D1
6	7565001	7566000	-1.46606	1.02381e-07	0.000282498	D2>D1
6	15183001	15184000	-1.96973	5.96045e-12	3.85551e-08	D2>D1
6	15184001	15185000	-2.02219	2.43768e-12	1.68746e-08	D2>D1
6	15185001	15186000	-2.10569	2.72583e-11	1.60132e-07	D2>D1
6	15186001	15187000	-1.55968	6.7611e-06	0.00988066	D2>D1
6	15187001	15188000	-1.8472	7.12873e-09	2.63703e-05	D2>D1
6	15188001	15189000	-2.02589	5.84706e-12	3.79252e-08	D2>D1
6	15189001	15190000	-1.69509	7.24234e-07	0.00151936	D2>D1
6	15198001	15199000	-1.6709	3.48488e-07	0.000804909	D2>D1
6	15257001	15258000	-1.4867	3.25169e-08	0.000102827	D2>D1
6	15356001	15357000	-1.69413	5.61034e-07	0.00121856	D2>D1
6	15366001	15367000	-1.19385	1.68254e-06	0.00313157	D2>D1
6	15370001	15371000	-1.56036	2.36436e-08	7.69951e-05	D2>D1
6	15408001	15409000	-1.44115	4.94265e-06	0.00764307	D2>D1
6	22731001	22732000	-1.30032	2.64989e-08	8.55868e-05	D2>D1
6	22748001	22749000	-1.07082	1.2592e-06	0.00243679	D2>D1
6	24210001	24211000	-1.27566	4.93853e-07	0.00109065	D2>D1
6	24211001	24212000	-1.12309	6.95889e-07	0.00146966	D2>D1
6	30665001	30666000	1.19686	5.14547e-08	0.000154787	D1>D2
6	30668001	30669000	1.40093	2.16551e-08	7.12051e-05	D1>D2
6	30676001	30677000	1.14424	1.18453e-06	0.00231169	D1>D2
6	36767001	36768000	-1.42305	6.92756e-07	0.00146566	D2>D1
6	36781001	36782000	-1.63737	2.28667e-08	7.46704e-05	D2>D1
6	36782001	36783000	-1.4945	7.62486e-07	0.00158625	D2>D1
6	36788001	36789000	-1.06045	4.32781e-06	0.00686265	D2>D1
6	36789001	36790000	-1.18045	9.6915e-07	0.00192971	D2>D1
6	36797001	36798000	-1.43142	1.28293e-07	0.000340885	D2>D1
6	51877001	51878000	1.11923	6.10898e-06	0.00905055	D1>D2
6	51907001	51908000	1.51825	1.99194e-08	6.60483e-05	D1>D2
6	85012001	85013000	-1.09829	9.45965e-07	0.00188831	D2>D1
7	34940001	34941000	1.28155	3.43291e-10	1.65189e-06	D1>D2
7	34941001	34942000	1.36715	1.39696e-08	4.81407e-05	D1>D2
7	40685001	40686000	1.0074	1.63276e-06	0.00305573	D1>D2
7	48795001	48796000	-1.40139	3.45603e-06	0.0057458	D2>D1
7	48799001	48800000	-0.934499	5.95012e-06	0.00887071	D2>D1
7	48801001	48802000	-1.91494	1.34896e-11	8.27363e-08	D2>D1
7	48804001	48805000	-1.2148	4.28559e-08	0.000132109	D2>D1
7	48808001	48809000	-1.36896	1.22918e-07	0.000328817	D2>D1
7	48812001	48813000	-1.48745	8.37811e-09	3.04683e-05	D2>D1
7	48813001	48814000	-1.38229	7.0548e-08	0.000203187	D2>D1
7	50477001	50478000	1.36952	3.67448e-09	1.44192e-05	D1>D2
7	50481001	50482000	1.62563	2.01576e-10	1.01107e-06	D1>D2
7	50482001	50483000	1.27256	2.20871e-08	7.2525e-05	D1>D2
7	50483001	50484000	1.09613	7.41666e-07	0.00154838	D1>D2
7	50484001	50485000	1.21248	3.15436e-07	0.000737201	D1>D2
7	50487001	50488000	1.10373	3.38033e-06	0.00563599	D1>D2
7	50501001	50502000	1.46298	1.45908e-07	0.000379178	D1>D2
7	50504001	50505000	1.89967	3.12486e-14	2.69018e-10	D1>D2
7	50512001	50513000	1.62908	7.86311e-11	4.19271e-07	D1>D2
7	50513001	50514000	1.75986	2.51705e-09	1.01e-05	D1>D2
7	50515001	50516000	1.07748	6.88188e-08	0.000199664	D1>D2
7	50517001	50518000	1.43257	6.48976e-10	2.93772e-06	D1>D2
7	50532001	50533000	1.05656	5.85457e-06	0.00874479	D1>D2
7	50556001	50557000	1.28641	1.75343e-06	0.00324565	D1>D2
7	52750001	52751000	-1.10255	4.47421e-07	0.00100293	D2>D1
7	81465001	81466000	-1.02955	2.7606e-06	0.00479502	D2>D1
7	81483001	81484000	-1.21268	3.11992e-07	0.000729872	D2>D1
7	82114001	82115000	0.934746	5.16709e-06	0.00790749	D1>D2
7	108981001	108982000	-1.16475	1.94018e-08	6.45126e-05	D2>D1
7	108982001	108983000	-1.12451	1.49902e-06	0.0028323	D2>D1
7	111750001	111751000	-1.03469	5.06164e-06	0.00777628	D2>D1
7	111775001	111776000	-1.31269	2.28414e-07	0.000560374	D2>D1
7	113959001	113960000	-1.16156	4.91417e-06	0.00760897	D2>D1
7	114072001	114073000	-1.08285	3.79743e-07	0.000869466	D2>D1
7	117428001	117429000	-1.22816	9.49059e-07	0.00189289	D2>D1
7	119152001	119153000	-1.31577	4.71805e-07	0.00104881	D2>D1
7	119153001	119154000	-1.28653	6.50699e-09	2.43366e-05	D2>D1
7	119154001	119155000	-1.12725	2.07519e-06	0.0037647	D2>D1
7	122401001	122402000	-1.25757	2.39712e-06	0.00423515	D2>D1
7	123008001	123009000	-1.66213	1.87502e-07	0.000474832	D2>D1
7	131396001	131397000	-1.50095	3.98731e-06	0.00644356	D2>D1
8	9238001	9239000	1.11567	1.23564e-06	0.00239978	D1>D2
8	9363001	9364000	1.0942	1.89205e-06	0.00346969	D1>D2
8	9765001	9766000	1.25409	8.78865e-07	0.0017723	D1>D2
8	9768001	9769000	1.18968	1.00507e-06	0.00198786	D1>D2
8	12320001	12321000	-1.25239	2.84023e-06	0.00489472	D2>D1
8	14182001	14183000	-1.13384	2.29901e-06	0.00411089	D2>D1
8	24977001	24978000	-1.22078	1.37372e-08	4.7478e-05	D2>D1
8	26800001	26801000	1.02258	2.89088e-06	0.00496305	D1>D2
8	29067001	29068000	1.07272	3.92757e-07	0.000894075	D1>D2
8	29201001	29202000	1.65003	3.78474e-08	0.000118209	D1>D2
8	57620001	57621000	1.56283	3.96248e-08	0.000123111	D1>D2
8	57643001	57644000	1.04447	3.32646e-06	0.00557738	D1>D2
8	57647001	57648000	1.15617	1.51511e-06	0.00286043	D1>D2
8	57648001	57649000	1.2046	2.48614e-07	0.000603057	D1>D2
8	57650001	57651000	1.14762	4.1289e-07	0.000930954	D1>D2
8	57685001	57686000	1.26069	1.3315e-07	0.000350644	D1>D2
8	57686001	57687000	1.26919	2.36947e-07	0.000578911	D1>D2
8	69576001	69577000	-2.94756	3.53573e-06	0.00585365	D2>D1
8	69906001	69907000	-1.46324	1.90643e-09	7.85351e-06	D2>D1
8	108782001	108783000	1.12408	3.55326e-06	0.00587445	D1>D2
8	108938001	108939000	1.05037	3.21706e-07	0.000750371	D1>D2
8	108953001	108954000	1.06843	7.00589e-07	0.00147695	D1>D2
8	114364001	114365000	1.27581	4.48205e-07	0.00100294	D1>D2
9	3031001	3032000	-0.7523	1.43519e-06	0.00272913	D2>D1
9	16440001	16441000	-1.6747	3.18933e-06	0.0053933	D2>D1
9	26519001	26520000	1.25394	5.37247e-08	0.000160798	D1>D2
9	26525001	26526000	1.23224	4.82042e-08	0.00014631	D1>D2
9	26543001	26544000	1.00533	3.18339e-06	0.00539096	D1>D2
9	26547001	26548000	1.43714	2.42608e-10	1.20086e-06	D1>D2
9	26548001	26549000	1.86819	9.37238e-13	6.89093e-09	D1>D2
9	26551001	26552000	1.11527	2.54898e-07	0.000614523	D1>D2
9	26735001	26736000	1.2689	3.29978e-07	0.000766644	D1>D2
9	26736001	26737000	1.7764	6.62031e-10	2.99109e-06	D1>D2
9	26738001	26739000	1.38996	1.88253e-06	0.00345758	D1>D2
9	26740001	26741000	1.34411	4.17029e-08	0.00012889	D1>D2
9	26741001	26742000	1.15694	2.44551e-07	0.000595032	D1>D2
9	26743001	26744000	1.35635	3.58912e-06	0.00591155	D1>D2
9	26746001	26747000	1.48112	4.52551e-10	2.12579e-06	D1>D2
9	26751001	26752000	1.09771	5.25686e-06	0.00802414	D1>D2
9	26753001	26754000	1.30093	4.28654e-06	0.00681494	D1>D2
9	41435001	41436000	1.42306	2.64947e-07	0.000632384	D1>D2
9	47601001	47602000	-1.1517	8.50691e-07	0.00172578	D2>D1
9	49081001	49082000	1.15331	5.02991e-06	0.00774765	D1>D2
9	49083001	49084000	1.04148	3.77395e-06	0.00615668	D1>D2
9	49084001	49085000	2.12605	3.06032e-17	3.29328e-13	D1>D2
9	49102001	49103000	1.22144	2.18215e-06	0.00391376	D1>D2
9	49166001	49167000	1.11479	7.82548e-07	0.00161663	D1>D2
9	49175001	49176000	1.04149	1.71116e-06	0.00317236	D1>D2
9	49186001	49187000	1.17282	2.23845e-07	0.000550878	D1>D2
9	49187001	49188000	1.32558	3.67871e-09	1.44192e-05	D1>D2
9	49189001	49190000	1.2895	6.59023e-07	0.00140307	D1>D2
9	49197001	49198000	1.41439	3.31396e-07	0.000769186	D1>D2
9	49198001	49199000	1.50554	6.71934e-12	4.32277e-08	D1>D2
9	49199001	49200000	1.3875	2.8643e-09	1.13777e-05	D1>D2
9	49208001	49209000	1.84686	2.6118e-17	2.83639e-13	D1>D2
9	49209001	49210000	1.61539	7.52952e-11	4.0239e-07	D1>D2
9	49210001	49211000	1.39858	6.743e-06	0.00986029	D1>D2
9	49212001	49213000	1.12441	3.79884e-06	0.00618543	D1>D2
9	49217001	49218000	1.41948	2.04209e-08	6.7522e-05	D1>D2
9	49218001	49219000	1.47867	1.2701e-07	0.000337855	D1>D2
9	49219001	49220000	1.34033	6.60439e-09	2.46619e-05	D1>D2
9	49220001	49221000	1.33817	1.67752e-07	0.000430746	D1>D2
9	49221001	49222000	1.79556	8.57095e-16	8.14917e-12	D1>D2
9	49227001	49228000	1.06625	4.46148e-07	0.00100117	D1>D2
9	49233001	49234000	1.43985	3.59503e-11	2.07083e-07	D1>D2
9	49241001	49242000	1.18779	2.73436e-08	8.8075e-05	D1>D2
9	49243001	49244000	1.37438	2.24733e-07	0.000552489	D1>D2
9	49244001	49245000	1.72133	2.42966e-10	1.20086e-06	D1>D2
9	49245001	49246000	1.0777	2.69223e-06	0.00470041	D1>D2
9	49247001	49248000	1.56196	8.44667e-12	5.34973e-08	D1>D2
9	49248001	49249000	1.15266	8.16231e-07	0.00167162	D1>D2
9	49249001	49250000	1.20246	4.7489e-07	0.00105287	D1>D2
9	49250001	49251000	1.36095	3.58629e-07	0.000825915	D1>D2
9	49272001	49273000	0.904012	3.85066e-06	0.0062526	D1>D2
9	49274001	49275000	-1.39831	5.07922e-12	3.34024e-08	D2>D1
9	50935001	50936000	-1.3269	5.69698e-06	0.00854173	D2>D1
9	59611001	59612000	-1.2302	6.43994e-06	0.00947566	D2>D1
9	62095001	62096000	-1.54741	4.7829e-07	0.00105727	D2>D1
9	62100001	62101000	-1.72977	9.52877e-07	0.00189891	D2>D1
9	64699001	64700000	1.18932	7.63896e-08	0.000217367	D1>D2
9	80688001	80689000	-1.17415	4.82942e-06	0.00749736	D2>D1
9	88325001	88326000	1.00943	1.64952e-06	0.00308223	D1>D2
9	88328001	88329000	1.54628	1.02129e-08	3.61956e-05	D1>D2
9	88330001	88331000	1.51548	8.49456e-07	0.00172475	D1>D2
9	92909001	92910000	-1.22537	7.15631e-07	0.00150465	D2>D1
9	102212001	102213000	-1.05285	4.70336e-06	0.00734985	D2>D1
9	115245001	115246000	-1.41698	3.8647e-07	0.000882308	D2>D1
10	4027001	4028000	-1.07978	1.64708e-06	0.00308009	D2>D1
10	10053001	10054000	-2.07499	1.88244e-09	7.77768e-06	D2>D1
10	19743001	19744000	-1.04331	9.35865e-07	0.00187447	D2>D1
10	19749001	19750000	-1.21891	2.53639e-07	0.000612111	D2>D1
10	19751001	19752000	-1.13524	4.5318e-06	0.00712882	D2>D1
10	19756001	19757000	-1.10255	3.05848e-07	0.000718336	D2>D1
10	19794001	19795000	-1.30165	1.11374e-07	0.000303771	D2>D1
10	19810001	19811000	-1.69669	6.72952e-10	3.03464e-06	D2>D1
10	19819001	19820000	-1.56605	1.75041e-11	1.06257e-07	D2>D1
10	19828001	19829000	-1.20444	8.13137e-08	0.000229997	D2>D1
10	19832001	19833000	-2.10111	2.15778e-11	1.28677e-07	D2>D1
10	19833001	19834000	-2.12086	3.29248e-11	1.91519e-07	D2>D1
10	19836001	19837000	-1.7393	4.57189e-10	2.14333e-06	D2>D1
10	19840001	19841000	-1.04851	6.67887e-07	0.00141812	D2>D1
10	19844001	19845000	-1.55116	5.27424e-10	2.43879e-06	D2>D1
10	19845001	19846000	-1.68088	1.78198e-11	1.07897e-07	D2>D1
10	19846001	19847000	-1.83909	1.24251e-11	7.66039e-08	D2>D1
10	19847001	19848000	-1.9481	2.18674e-10	1.0922e-06	D2>D1
10	19848001	19849000	-2.30924	1.02276e-10	5.41686e-07	D2>D1
10	19849001	19850000	-1.55847	5.39519e-06	0.00818777	D2>D1
10	19857001	19858000	-1.29958	1.12883e-07	0.000307181	D2>D1
10	19860001	19861000	-1.49566	2.97359e-06	0.00509028	D2>D1
10	19865001	19866000	-1.28684	4.41562e-09	1.6943e-05	D2>D1
10	19875001	19876000	-1.07699	3.67421e-07	0.00084534	D2>D1
10	22190001	22191000	2.17065	4.70862e-06	0.00735323	D1>D2
10	29130001	29131000	-1.13544	3.66461e-06	0.00601653	D2>D1
10	29137001	29138000	-1.3993	3.10792e-06	0.00528205	D2>D1
10	41009001	41010000	0.997626	1.29421e-06	0.00249917	D1>D2
10	41028001	41029000	0.978839	5.96935e-06	0.00888819	D1>D2
10	41029001	41030000	1.26591	1.44328e-07	0.000376313	D1>D2
10	41032001	41033000	1.32463	1.70564e-06	0.0031646	D1>D2
10	41033001	41034000	1.87181	7.47051e-11	4.00139e-07	D1>D2
10	41034001	41035000	2.1798	7.36059e-09	2.7017e-05	D1>D2
10	41039001	41040000	1.48591	3.27526e-10	1.5857e-06	D1>D2
10	41040001	41041000	1.48961	1.12264e-09	4.853e-06	D1>D2
10	41043001	41044000	1.98262	2.52994e-06	0.00445318	D1>D2
10	41046001	41047000	1.49264	4.89729e-09	1.86996e-05	D1>D2
10	41048001	41049000	1.73043	1.71783e-07	0.000440617	D1>D2
10	41050001	41051000	1.48448	4.3489e-11	2.44557e-07	D1>D2
10	41052001	41053000	1.82274	1.09271e-14	9.76205e-11	D1>D2
10	41054001	41055000	1.48826	5.21605e-07	0.00114341	D1>D2
10	41055001	41056000	1.60646	7.66516e-12	4.89137e-08	D1>D2
10	41056001	41057000	1.27767	8.66004e-09	3.12642e-05	D1>D2
10	41057001	41058000	1.60664	1.26905e-12	9.15986e-09	D1>D2
10	41058001	41059000	1.21016	1.25679e-06	0.00243486	D1>D2
10	41059001	41060000	1.63494	2.62196e-13	2.03521e-09	D1>D2
10	41060001	41061000	1.81727	4.24301e-17	4.52485e-13	D1>D2
10	41061001	41062000	1.65138	3.18846e-09	1.2602e-05	D1>D2
10	41062001	41063000	1.6741	4.90503e-09	1.86996e-05	D1>D2
10	41065001	41066000	1.85486	7.08821e-10	3.16624e-06	D1>D2
10	41066001	41067000	1.33003	1.21734e-09	5.22101e-06	D1>D2
10	41067001	41068000	2.28008	1.30547e-20	1.66164e-16	D1>D2
10	41068001	41069000	1.34208	1.25408e-07	0.000334345	D1>D2
10	41069001	41070000	2.53174	4.19872e-20	5.15042e-16	D1>D2
10	41073001	41074000	1.78582	6.11433e-07	0.00131715	D1>D2
10	41074001	41075000	1.69358	1.50379e-10	7.72269e-07	D1>D2
10	41075001	41076000	1.17995	2.34134e-06	0.00415832	D1>D2
10	41076001	41077000	0.986092	4.01865e-06	0.00647653	D1>D2
10	41078001	41079000	1.31517	4.74967e-07	0.00105287	D1>D2
10	41079001	41080000	1.23676	2.6964e-07	0.000641571	D1>D2
10	41081001	41082000	1.04864	5.41431e-07	0.00117837	D1>D2
10	41084001	41085000	1.45267	2.34756e-11	1.39292e-07	D1>D2
10	41087001	41088000	0.98684	1.16744e-06	0.0022811	D1>D2
10	41091001	41092000	1.09297	1.33424e-06	0.00256339	D1>D2
10	41097001	41098000	1.40718	1.29241e-08	4.47984e-05	D1>D2
10	41099001	41100000	1.11902	5.41534e-07	0.00117837	D1>D2
10	41136001	41137000	1.38861	1.10198e-09	4.78697e-06	D1>D2
10	41145001	41146000	1.44053	1.23159e-11	7.61288e-08	D1>D2
10	41146001	41147000	1.41884	2.1787e-07	0.000538412	D1>D2
10	41187001	41188000	1.41345	8.91707e-09	3.19377e-05	D1>D2
10	41188001	41189000	0.988578	4.73665e-07	0.00105195	D1>D2
10	41189001	41190000	1.09195	4.61779e-07	0.00103039	D1>D2
10	41190001	41191000	1.51187	1.20127e-12	8.69711e-09	D1>D2
10	41191001	41192000	1.43786	1.32284e-06	0.00254409	D1>D2
10	41198001	41199000	1.21125	9.89794e-09	3.52376e-05	D1>D2
10	41205001	41206000	1.33152	3.59318e-06	0.00591155	D1>D2
10	41207001	41208000	1.35477	1.18611e-08	4.17247e-05	D1>D2
10	41211001	41212000	1.56201	2.15267e-08	7.08812e-05	D1>D2
10	41212001	41213000	1.65833	1.39694e-09	5.90574e-06	D1>D2
10	41213001	41214000	1.20095	1.45713e-06	0.00276197	D1>D2
10	41214001	41215000	1.50051	5.40529e-08	0.000161576	D1>D2
10	41215001	41216000	1.05869	7.30895e-07	0.00152859	D1>D2
10	41216001	41217000	1.13319	2.93021e-06	0.00501967	D1>D2
10	41217001	41218000	1.17772	3.30905e-06	0.00555697	D1>D2
10	41218001	41219000	1.83579	1.30233e-10	6.74663e-07	D1>D2
10	41220001	41221000	1.68782	1.90028e-10	9.59787e-07	D1>D2
10	41221001	41222000	1.40888	1.40977e-08	4.85113e-05	D1>D2
10	41223001	41224000	1.43802	2.76758e-11	1.61781e-07	D1>D2
10	41224001	41225000	1.5799	8.68487e-09	3.12955e-05	D1>D2
10	41227001	41228000	1.32819	1.42662e-08	4.90199e-05	D1>D2
10	41228001	41229000	1.32199	1.2469e-07	0.000332806	D1>D2
10	41229001	41230000	1.38092	9.93523e-07	0.00197079	D1>D2
10	41230001	41231000	1.42928	2.43198e-08	7.88715e-05	D1>D2
10	41231001	41232000	1.35318	1.42836e-07	0.000373658	D1>D2
10	41232001	41233000	1.12562	2.58227e-06	0.00453183	D1>D2
10	41236001	41237000	1.1936	2.09851e-06	0.00379828	D1>D2
10	41239001	41240000	1.28598	6.40115e-10	2.90316e-06	D1>D2
10	41240001	41241000	1.07693	2.12264e-06	0.00383608	D1>D2
10	41241001	41242000	1.31208	4.22028e-09	1.62726e-05	D1>D2
10	41242001	41243000	1.06174	3.20504e-07	0.000748305	D1>D2
10	41244001	41245000	1.17573	8.89534e-08	0.000249815	D1>D2
10	41246001	41247000	1.07628	2.742e-07	0.000650798	D1>D2
10	41247001	41248000	1.63997	1.64799e-12	1.17517e-08	D1>D2
10	41248001	41249000	1.68956	1.50713e-11	9.17242e-08	D1>D2
10	41249001	41250000	1.63108	4.48129e-14	3.68378e-10	D1>D2
10	41250001	41251000	1.40647	1.52723e-08	5.2174e-05	D1>D2
10	41251001	41252000	1.33974	4.27127e-07	0.000961224	D1>D2
10	41253001	41254000	1.55509	2.51052e-09	1.0091e-05	D1>D2
10	41254001	41255000	1.30622	3.73564e-09	1.45941e-05	D1>D2
10	41256001	41257000	1.09916	1.0652e-06	0.00209629	D1>D2
10	41259001	41260000	1.23835	2.95661e-09	1.17247e-05	D1>D2
10	41262001	41263000	1.48408	4.61628e-10	2.1556e-06	D1>D2
10	41273001	41274000	1.22548	1.36142e-07	0.000357727	D1>D2
10	41274001	41275000	0.982023	1.72859e-06	0.00320217	D1>D2
10	41278001	41279000	1.13624	9.7367e-09	3.48207e-05	D1>D2
10	41279001	41280000	1.45609	7.44793e-11	4.00027e-07	D1>D2
10	41280001	41281000	1.11218	1.38463e-06	0.00264573	D1>D2
10	41282001	41283000	1.27403	7.60624e-08	0.000216697	D1>D2
10	41283001	41284000	1.54539	1.64998e-09	6.86516e-06	D1>D2
10	41284001	41285000	1.44527	3.30852e-10	1.59528e-06	D1>D2
10	41285001	41286000	1.22281	5.4136e-06	0.00821045	D1>D2
10	41286001	41287000	1.07979	1.26655e-06	0.00244777	D1>D2
10	41288001	41289000	1.7665	1.90774e-06	0.00349035	D1>D2
10	41295001	41296000	1.37315	1.6603e-06	0.00309748	D1>D2
10	41300001	41301000	1.39859	1.92413e-07	0.000484091	D1>D2
10	41301001	41302000	1.823	3.33234e-08	0.000105175	D1>D2
10	45819001	45820000	-1.0357	4.19572e-06	0.00670711	D2>D1
10	75249001	75250000	1.22277	5.11052e-06	0.00784121	D1>D2
10	75257001	75258000	1.0527	7.24549e-07	0.00151936	D1>D2
10	75264001	75265000	1.14657	2.84074e-06	0.00489472	D1>D2
10	75279001	75280000	1.09824	5.13597e-07	0.0011269	D1>D2
10	75280001	75281000	1.30457	3.93879e-07	0.000895769	D1>D2
10	75281001	75282000	0.924473	4.39364e-06	0.00695307	D1>D2
10	75283001	75284000	1.08241	3.05258e-07	0.000717663	D1>D2
10	75288001	75289000	1.21599	1.07669e-06	0.00211713	D1>D2
10	75289001	75290000	1.53089	7.08665e-09	2.62968e-05	D1>D2
10	75290001	75291000	1.24536	2.21232e-08	7.25427e-05	D1>D2
10	75294001	75295000	1.03632	6.20959e-07	0.00133403	D1>D2
10	75299001	75300000	1.04023	2.87737e-06	0.00494344	D1>D2
10	75303001	75304000	1.21632	1.2347e-06	0.00239978	D1>D2
10	75304001	75305000	1.13543	1.04455e-08	3.69646e-05	D1>D2
10	75305001	75306000	1.17527	2.58264e-08	8.35287e-05	D1>D2
10	75306001	75307000	1.40624	1.16876e-07	0.000315147	D1>D2
10	75307001	75308000	1.21477	3.56708e-06	0.00588496	D1>D2
10	75308001	75309000	1.12904	5.74214e-07	0.00124149	D1>D2
10	75309001	75310000	1.14022	6.29269e-07	0.0013473	D1>D2
10	75311001	75312000	1.27775	3.61644e-08	0.000113401	D1>D2
10	75312001	75313000	1.02201	6.27765e-07	0.00134621	D1>D2
10	75313001	75314000	1.10776	1.78414e-07	0.00045418	D1>D2
10	75314001	75315000	1.15376	3.12709e-06	0.005307	D1>D2
10	75318001	75319000	1.96554	1.61843e-09	6.75127e-06	D1>D2
10	75319001	75320000	1.92518	2.07145e-12	1.45091e-08	D1>D2
10	75320001	75321000	2.30528	3.70103e-19	4.40304e-15	D1>D2
10	75321001	75322000	2.5982	2.36285e-33	4.62312e-29	D1>D2
10	75322001	75323000	2.78898	4.08617e-19	4.83693e-15	D1>D2
10	75323001	75324000	3.09906	1.79483e-20	2.2602e-16	D1>D2
10	75324001	75325000	3.44759	2.12765e-34	4.38012e-30	D1>D2
10	75325001	75326000	2.54923	3.29229e-28	5.26647e-24	D1>D2
10	75326001	75327000	2.25102	2.18945e-23	2.99621e-19	D1>D2
10	75327001	75328000	2.37741	1.11603e-15	1.04433e-11	D1>D2
10	75328001	75329000	2.60592	1.1345e-26	1.75549e-22	D1>D2
10	75329001	75330000	3.18245	2.10992e-29	3.49312e-25	D1>D2
10	75330001	75331000	2.39609	1.52382e-17	1.68578e-13	D1>D2
10	75331001	75332000	1.75013	4.56706e-12	3.02867e-08	D1>D2
10	75332001	75333000	2.49474	2.56504e-21	3.30034e-17	D1>D2
10	75333001	75334000	1.91657	4.01648e-14	3.33645e-10	D1>D2
10	75334001	75335000	2.07129	1.47178e-14	1.29531e-10	D1>D2
10	75335001	75336000	2.66279	7.40496e-26	1.09569e-21	D1>D2
10	75336001	75337000	1.87611	3.82011e-13	2.91741e-09	D1>D2
10	75337001	75338000	1.99669	1.21814e-14	1.08011e-10	D1>D2
10	75338001	75339000	1.1327	2.36039e-07	0.00057771	D1>D2
10	75347001	75348000	1.20385	4.7756e-06	0.00742842	D1>D2
10	75349001	75350000	1.13976	2.05147e-06	0.00373574	D1>D2
10	75350001	75351000	1.16499	5.97592e-08	0.000176441	D1>D2
10	75351001	75352000	1.32632	3.02063e-09	1.19586e-05	D1>D2
10	75361001	75362000	1.25192	6.84501e-09	2.548e-05	D1>D2
10	75366001	75367000	1.05843	3.95937e-06	0.00641153	D1>D2
10	75367001	75368000	1.09525	4.06957e-07	0.000920206	D1>D2
10	75368001	75369000	1.55338	5.34865e-11	2.96551e-07	D1>D2
10	75381001	75382000	1.3642	6.34514e-08	0.000185915	D1>D2
10	75385001	75386000	1.01773	6.62793e-06	0.00970402	D1>D2
10	75387001	75388000	1.43553	7.74487e-08	0.000219943	D1>D2
10	75388001	75389000	1.57037	1.04756e-06	0.00206673	D1>D2
10	75389001	75390000	1.48582	8.33249e-08	0.000235124	D1>D2
10	75390001	75391000	0.99616	1.7881e-06	0.00330207	D1>D2
10	75395001	75396000	1.20516	5.06219e-07	0.00111381	D1>D2
10	75399001	75400000	1.16255	7.70286e-07	0.00159865	D1>D2
10	75400001	75401000	1.0856	1.1646e-07	0.000314743	D1>D2
10	75401001	75402000	1.27965	4.28854e-06	0.00681494	D1>D2
10	75407001	75408000	1.6631	4.88832e-10	2.27366e-06	D1>D2
10	75408001	75409000	1.83195	2.24688e-14	1.95567e-10	D1>D2
10	75410001	75411000	1.44268	3.02146e-12	2.0674e-08	D1>D2
10	75411001	75412000	2.01404	8.22561e-08	0.000232385	D1>D2
10	75413001	75414000	1.84286	2.91033e-13	2.25167e-09	D1>D2
10	75414001	75415000	2.10285	2.88122e-11	1.6801e-07	D1>D2
10	75415001	75416000	1.76585	1.63669e-12	1.17064e-08	D1>D2
10	75418001	75419000	0.92088	6.5412e-06	0.0096127	D1>D2
10	75421001	75422000	1.34379	2.08248e-07	0.000516792	D1>D2
10	75425001	75426000	1.16976	1.22359e-06	0.00238224	D1>D2
10	75426001	75427000	2.19733	9.99328e-12	6.24241e-08	D1>D2
10	75427001	75428000	1.51567	1.13394e-09	4.87648e-06	D1>D2
10	75438001	75439000	1.47888	4.95523e-07	0.00109332	D1>D2
10	75468001	75469000	1.3644	1.17186e-10	6.13793e-07	D1>D2
10	75482001	75483000	0.98402	2.80265e-06	0.00485382	D1>D2
10	75485001	75486000	1.44773	5.2133e-08	0.000156628	D1>D2
10	106565001	106566000	1.19238	5.47414e-06	0.00828557	D1>D2
10	110433001	110434000	-1.17603	4.12698e-06	0.00661956	D2>D1
11	3194001	3195000	-0.534299	9.15248e-37	2.04417e-32	D2>D1
11	16262001	16263000	-1.94676	4.30037e-06	0.00682828	D2>D1
11	16263001	16264000	-1.38799	4.33887e-06	0.00687558	D2>D1
11	16265001	16266000	-1.47694	6.67154e-08	0.000194515	D2>D1
11	18880001	18881000	1.16224	2.78921e-06	0.00483763	D1>D2
11	19010001	19011000	1.19699	7.36117e-08	0.000210729	D1>D2
11	24710001	24711000	-1.1296	2.58883e-07	0.00062223	D2>D1
11	44622001	44623000	-1.61471	1.99175e-10	1.00114e-06	D2>D1
11	44623001	44624000	-1.93252	2.99584e-12	2.05581e-08	D2>D1
11	44624001	44625000	-1.26661	4.54994e-06	0.00714972	D2>D1
11	44630001	44631000	-1.05889	3.09965e-06	0.00527178	D2>D1
11	44632001	44633000	-1.2001	1.31359e-07	0.000347501	D2>D1
11	44643001	44644000	-1.5763	6.14776e-06	0.00909662	D2>D1
11	44644001	44645000	-1.86804	5.28675e-11	2.93807e-07	D2>D1
11	44645001	44646000	-1.09518	5.82959e-06	0.00871847	D2>D1
11	44953001	44954000	-1.24413	4.48517e-06	0.00706956	D2>D1
11	66229001	66230000	1.46538	3.13988e-06	0.0053249	D1>D2
11	66725001	66726000	-1.18096	1.24457e-06	0.00241514	D2>D1
11	76812001	76813000	-1.21221	9.90872e-07	0.00196965	D2>D1
11	76813001	76814000	-1.22671	2.45193e-07	0.000595981	D2>D1
11	76822001	76823000	-1.3472	3.82255e-07	0.000874066	D2>D1
11	97912001	97913000	1.12435	6.46538e-07	0.00137897	D1>D2
11	97918001	97919000	1.02205	6.29415e-07	0.0013473	D1>D2
11	97964001	97965000	1.07942	3.76646e-06	0.00615107	D1>D2
11	102668001	102669000	-1.17515	2.28956e-06	0.00409709	D2>D1
11	108045001	108046000	-1.15854	3.92289e-06	0.00636116	D2>D1
11	108058001	108059000	-1.06233	2.33786e-06	0.00415525	D2>D1
11	108142001	108143000	-1.07826	4.4137e-06	0.00698014	D2>D1
11	113043001	113044000	1.05394	1.25984e-06	0.00243679	D1>D2
11	113359001	113360000	-1.15646	2.55064e-06	0.00447964	D2>D1
12	7680001	7681000	-1.71459	4.98945e-06	0.00770538	D2>D1
12	11371001	11372000	-1.00214	3.38046e-06	0.00563599	D2>D1
12	14068001	14069000	-1.14774	3.30302e-06	0.00555383	D2>D1
12	30270001	30271000	-1.02149	3.6884e-07	0.000847783	D2>D1
12	30284001	30285000	-1.41985	1.01136e-09	4.40141e-06	D2>D1
12	30292001	30293000	-0.972505	4.49372e-06	0.00707832	D2>D1
12	30309001	30310000	-1.34608	3.91067e-10	1.85911e-06	D2>D1
12	30322001	30323000	-1.44895	5.64712e-06	0.00849354	D2>D1
12	30327001	30328000	-1.88013	8.15716e-07	0.00167162	D2>D1
12	30329001	30330000	-1.34291	8.66299e-09	3.12642e-05	D2>D1
12	30335001	30336000	-1.22528	5.32569e-06	0.0081076	D2>D1
12	30346001	30347000	-1.35347	4.67012e-09	1.78905e-05	D2>D1
12	30353001	30354000	-1.69321	5.72738e-08	0.00017013	D2>D1
12	30370001	30371000	-1.41253	4.06494e-06	0.00654222	D2>D1
12	30371001	30372000	-2.09727	3.96856e-12	2.66916e-08	D2>D1
12	30372001	30373000	-1.91759	2.05976e-11	1.23142e-07	D2>D1
12	39659001	39660000	-1.52602	8.62269e-07	0.00174478	D2>D1
12	39668001	39669000	-1.08317	1.3863e-06	0.00264678	D2>D1
12	39676001	39677000	-1.01055	5.0807e-06	0.0078005	D2>D1
12	39679001	39680000	-1.22237	1.84487e-08	6.17776e-05	D2>D1
12	39680001	39681000	-1.17564	1.20483e-07	0.000323399	D2>D1
12	39682001	39683000	-1.01109	6.22835e-06	0.00919863	D2>D1
12	39688001	39689000	-1.35569	2.36438e-06	0.00419093	D2>D1
12	39690001	39691000	-1.12576	2.81454e-06	0.00487084	D2>D1
12	39692001	39693000	-1.78043	3.16652e-10	1.53619e-06	D2>D1
12	39715001	39716000	-1.22881	1.53129e-06	0.00288407	D2>D1
12	40034001	40035000	-1.95653	1.08032e-07	0.00029602	D2>D1
12	40035001	40036000	-1.46421	2.13498e-06	0.00385242	D2>D1
12	89815001	89816000	-1.83991	1.0206e-07	0.000281942	D2>D1
12	90182001	90183000	-1.85925	3.33188e-06	0.00558252	D2>D1
12	119024001	119025000	0.938269	3.77598e-06	0.00615668	D1>D2
12	119027001	119028000	0.909981	6.25427e-06	0.00923115	D1>D2
12	119029001	119030000	1.00711	5.04722e-06	0.00776925	D1>D2
13	8205001	8206000	-1.06579	5.34911e-06	0.00812825	D2>D1
13	8207001	8208000	-1.92269	1.2805e-10	6.66274e-07	D2>D1
13	8227001	8228000	-1.27517	2.07876e-07	0.00051641	D2>D1
13	8315001	8316000	-1.51442	1.24072e-08	4.33239e-05	D2>D1
13	8324001	8325000	-1.55664	4.6445e-11	2.59945e-07	D2>D1
13	8325001	8326000	-1.14039	4.80383e-08	0.000146181	D2>D1
13	9927001	9928000	1.23247	1.52286e-06	0.00287277	D1>D2
13	9986001	9987000	1.09649	3.8737e-06	0.00628571	D1>D2
13	10265001	10266000	1.16459	2.09094e-07	0.000518348	D1>D2
13	10266001	10267000	1.35063	1.26588e-07	0.000337111	D1>D2
13	10309001	10310000	1.8613	6.43619e-06	0.00947566	D1>D2
13	10982001	10983000	1.19321	4.25163e-06	0.00677817	D1>D2
13	11178001	11179000	1.84364	2.33675e-08	7.62006e-05	D1>D2
13	11212001	11213000	1.17303	1.88945e-07	0.000477908	D1>D2
13	11223001	11224000	1.06017	5.35325e-06	0.00812934	D1>D2
13	11224001	11225000	1.18683	1.90445e-07	0.000479651	D1>D2
13	11225001	11226000	2.07945	1.80739e-11	1.09156e-07	D1>D2
13	11226001	11227000	1.19253	2.17974e-06	0.00391241	D1>D2
13	11230001	11231000	1.07522	3.34227e-06	0.00558807	D1>D2
13	13817001	13818000	-1.18705	7.27478e-07	0.00152414	D2>D1
13	15555001	15556000	1.03681	3.54432e-06	0.00586377	D1>D2
13	34138001	34139000	-1.0992	9.35285e-08	0.000261423	D2>D1
13	53776001	53777000	-1.74904	3.57857e-09	1.40733e-05	D2>D1
13	53777001	53778000	-1.657	6.18042e-07	0.00132897	D2>D1
13	53779001	53780000	-1.9242	1.54475e-06	0.0029048	D2>D1
13	53780001	53781000	-1.20908	3.32488e-06	0.00557738	D2>D1
13	53781001	53782000	-1.35297	1.07998e-08	3.81045e-05	D2>D1
13	53782001	53783000	-1.91192	1.7515e-10	8.91743e-07	D2>D1
13	53783001	53784000	-2.31236	5.13549e-11	2.86073e-07	D2>D1
13	53787001	53788000	-1.45737	3.29331e-09	1.29946e-05	D2>D1
13	53803001	53804000	-1.29118	6.25079e-07	0.00134166	D2>D1
13	53811001	53812000	-1.53057	6.31346e-08	0.000185445	D2>D1
13	53815001	53816000	-1.07957	3.5651e-06	0.00588496	D2>D1
13	53818001	53819000	-1.29995	1.32104e-07	0.000348663	D2>D1
13	53822001	53823000	-0.911246	5.19986e-06	0.0079439	D2>D1
13	53823001	53824000	-1.33808	4.99631e-08	0.000150989	D2>D1
13	53824001	53825000	-1.5824	5.42672e-09	2.0589e-05	D2>D1
13	53827001	53828000	-1.89619	2.31441e-14	2.00706e-10	D2>D1
13	53830001	53831000	-1.65638	1.94113e-11	1.16343e-07	D2>D1
13	53836001	53837000	-1.92388	2.58134e-09	1.03056e-05	D2>D1
13	53837001	53838000	-1.29404	1.05259e-06	0.00207491	D2>D1
13	53838001	53839000	-1.85407	5.1153e-16	4.98366e-12	D2>D1
13	53839001	53840000	-1.57025	2.99226e-07	0.000705584	D2>D1
13	53840001	53841000	-1.60572	9.46638e-10	4.14257e-06	D2>D1
13	53842001	53843000	-1.543	2.13537e-13	1.67398e-09	D2>D1
13	53843001	53844000	-1.24544	2.60581e-07	0.000625077	D2>D1
13	53844001	53845000	-2.0033	3.35909e-16	3.32741e-12	D2>D1
13	53845001	53846000	-1.98801	3.39648e-14	2.8718e-10	D2>D1
13	53846001	53847000	-2.31295	1.96709e-21	2.54482e-17	D2>D1
13	53847001	53848000	-2.47688	4.97365e-13	3.73807e-09	D2>D1
13	53848001	53849000	-2.0588	4.83839e-10	2.25487e-06	D2>D1
13	53849001	53850000	-1.71035	5.74175e-06	0.00859797	D2>D1
13	53854001	53855000	-1.99762	1.96491e-15	1.80304e-11	D2>D1
13	53855001	53856000	-1.32718	3.99308e-07	0.000907244	D2>D1
13	53857001	53858000	-1.11078	6.55676e-06	0.00962362	D2>D1
13	53861001	53862000	-2.15913	1.3936e-16	1.42211e-12	D2>D1
13	53862001	53863000	-1.97639	2.33402e-12	1.62045e-08	D2>D1
13	53863001	53864000	-1.62478	1.30148e-06	0.00250708	D2>D1
13	53864001	53865000	-1.79664	1.3137e-07	0.000347501	D2>D1
13	53865001	53866000	-2.67684	9.02246e-19	1.04197e-14	D2>D1
13	53866001	53867000	-2.16428	5.24856e-16	5.09253e-12	D2>D1
13	53867001	53868000	-2.20206	7.28072e-12	4.67123e-08	D2>D1
13	53869001	53870000	-1.85031	9.12929e-12	5.73296e-08	D2>D1
13	53870001	53871000	-1.50714	1.15129e-10	6.04353e-07	D2>D1
13	54221001	54222000	-1.4113	3.67615e-08	0.000115121	D2>D1
13	54224001	54225000	-1.18566	4.0243e-07	0.000912584	D2>D1
13	57752001	57753000	1.09866	6.56282e-07	0.00139849	D1>D2
13	64617001	64618000	-2.0601	1.26848e-10	6.61471e-07	D2>D1
13	64618001	64619000	-1.34831	1.74334e-08	5.87932e-05	D2>D1
13	64619001	64620000	-1.32317	2.115e-08	6.98353e-05	D2>D1
13	64620001	64621000	-1.58025	1.87087e-08	6.24715e-05	D2>D1
13	64629001	64630000	-1.1542	2.73245e-06	0.00476712	D2>D1
13	64687001	64688000	-1.85424	4.18802e-06	0.00670545	D2>D1
13	64689001	64690000	-1.33533	8.52209e-10	3.76413e-06	D2>D1
13	64694001	64695000	-1.73795	4.75258e-06	0.00740722	D2>D1
13	64702001	64703000	-1.38696	3.71067e-06	0.00607963	D2>D1
13	64719001	64720000	-1.97317	8.85868e-09	3.17767e-05	D2>D1
13	64727001	64728000	-1.3296	4.91854e-06	0.00761076	D2>D1
13	64747001	64748000	-1.49109	5.67068e-06	0.00851849	D2>D1
13	64903001	64904000	-1.97206	2.31729e-06	0.00413421	D2>D1
13	69737001	69738000	-1.6172	2.18428e-06	0.00391462	D2>D1
13	69786001	69787000	-1.28095	2.77678e-06	0.00481959	D2>D1
13	70278001	70279000	-1.18348	7.69008e-07	0.00159842	D2>D1
13	75842001	75843000	1.0844	3.99207e-06	0.00644685	D1>D2
13	83716001	83717000	1.81009	3.86262e-08	0.000120166	D1>D2
13	98772001	98773000	-1.89989	3.08165e-06	0.00525248	D2>D1
13	116294001	116295000	2.15964	7.2124e-09	2.65967e-05	D1>D2
13	116295001	116296000	1.50996	1.75626e-06	0.00324835	D1>D2
15	25059001	25060000	1.78901	3.1037e-10	1.50881e-06	D1>D2
15	25060001	25061000	1.22414	2.25414e-08	7.37099e-05	D1>D2
15	25910001	25911000	-1.43901	1.51849e-09	6.38539e-06	D2>D1
15	28197001	28198000	1.03461	3.0017e-06	0.0051347	D1>D2
15	30319001	30320000	-1.22473	3.51926e-06	0.00583454	D2>D1
15	47322001	47323000	-2.17851	1.90136e-10	9.59787e-07	D2>D1
15	55997001	55998000	-1.13368	5.88883e-07	0.00127088	D2>D1
16	41293001	41294000	-1.22401	1.47434e-07	0.000382305	D2>D1
16	52965001	52966000	-1.87262	1.48498e-07	0.000384223	D2>D1
16	74941001	74942000	-1.22222	3.09167e-06	0.00526576	D2>D1
16	74942001	74943000	-1.50934	6.07557e-07	0.00130999	D2>D1
16	74943001	74944000	-1.45815	4.34797e-07	0.000976627	D2>D1
16	74948001	74949000	-1.26696	7.58455e-07	0.00158054	D2>D1
16	74950001	74951000	-2.1582	3.61131e-11	2.07516e-07	D2>D1
16	74951001	74952000	-1.36148	3.2651e-06	0.00549787	D2>D1
16	74952001	74953000	-1.76818	5.8994e-08	0.000174583	D2>D1
16	74953001	74954000	-2.13717	3.70852e-14	3.1024e-10	D2>D1
16	74954001	74955000	-1.50795	7.23019e-08	0.000207481	D2>D1
16	74955001	74956000	-1.92252	2.31616e-11	1.37775e-07	D2>D1
16	74962001	74963000	-1.52145	2.76548e-08	8.88631e-05	D2>D1
16	74963001	74964000	-1.69183	1.17711e-10	6.15179e-07	D2>D1
16	74964001	74965000	-1.93924	2.44286e-11	1.44224e-07	D2>D1
16	74966001	74967000	-1.44394	5.84494e-08	0.000173188	D2>D1
16	74967001	74968000	-1.26114	5.66379e-07	0.00122791	D2>D1
16	74968001	74969000	-1.69634	3.44916e-11	1.99652e-07	D2>D1
16	74969001	74970000	-1.82279	4.39168e-09	1.68785e-05	D2>D1
16	77596001	77597000	-1.78382	6.54877e-06	0.00961785	D2>D1
16	77597001	77598000	-1.55939	9.94269e-09	3.53438e-05	D2>D1
16	77646001	77647000	-1.57783	6.02429e-06	0.00894749	D2>D1
16	95150001	95151000	-1.2748	3.09424e-06	0.00526636	D2>D1
16	96951001	96952000	-1.18344	4.71601e-06	0.00735992	D2>D1
16	97006001	97007000	-1.24893	1.86626e-06	0.00343036	D2>D1
16	97007001	97008000	-0.986637	1.6993e-06	0.00315531	D2>D1
16	97009001	97010000	-1.28962	5.65048e-06	0.00849354	D2>D1
17	7257001	7258000	1.00965	3.2554e-06	0.00548543	D1>D2
17	11865001	11866000	1.431	7.80899e-08	0.000221407	D1>D2
17	31387001	31388000	-1.44183	1.47828e-07	0.000382908	D2>D1
17	38748001	38749000	-4.93123	2.86874e-06	0.00493219	D2>D1
17	38809001	38810000	-1.84642	1.92215e-06	0.00351399	D2>D1
17	49100001	49101000	-1.23587	4.10332e-06	0.00659055	D2>D1
17	54808001	54809000	-1.34163	1.28482e-07	0.000341004	D2>D1
17	58767001	58768000	-1.57063	3.52617e-08	0.000110864	D2>D1
17	58768001	58769000	-1.74043	7.04336e-10	3.15215e-06	D2>D1
17	58769001	58770000	-1.51526	3.71152e-06	0.00607963	D2>D1
17	58774001	58775000	-1.65174	3.27322e-14	2.79138e-10	D2>D1
17	62846001	62847000	-1.04497	4.76735e-06	0.00742046	D2>D1
17	64934001	64935000	-1.46778	4.55113e-06	0.00714972	D2>D1
17	66756001	66757000	1.0024	5.68487e-06	0.00852898	D1>D2
17	66763001	66764000	1.481	1.72211e-09	7.15268e-06	D1>D2
17	66765001	66766000	1.67143	1.44568e-07	0.000376353	D1>D2
17	66768001	66769000	1.36847	5.05254e-07	0.00111272	D1>D2
17	66769001	66770000	1.41153	5.23114e-12	3.43062e-08	D1>D2
17	66770001	66771000	1.11645	7.78592e-07	0.00161127	D1>D2
17	66771001	66772000	1.17872	3.30958e-06	0.00555697	D1>D2
17	66772001	66773000	1.14777	4.52241e-06	0.00711877	D1>D2
17	66782001	66783000	1.768	6.82383e-10	3.0655e-06	D1>D2
17	66783001	66784000	1.3216	2.74343e-07	0.000650798	D1>D2
17	66784001	66785000	1.0378	1.3602e-06	0.00260535	D1>D2
17	66868001	66869000	0.970422	5.98973e-06	0.00890732	D1>D2
17	66895001	66896000	0.949127	5.30703e-06	0.00809549	D1>D2
17	66971001	66972000	1.07602	9.14981e-07	0.00183575	D1>D2
17	66986001	66987000	1.13212	8.02073e-07	0.00164833	D1>D2
17	66998001	66999000	1.03541	5.15473e-06	0.00789368	D1>D2
17	67012001	67013000	1.45474	2.05118e-09	8.40154e-06	D1>D2
17	67018001	67019000	1.6116	1.36897e-10	7.0764e-07	D1>D2
17	67045001	67046000	1.20077	2.53083e-07	0.000611394	D1>D2
17	67046001	67047000	1.2852	6.9091e-07	0.00146306	D1>D2
17	67090001	67091000	1.8461	6.41391e-16	6.14765e-12	D1>D2
17	67113001	67114000	1.39817	1.44662e-07	0.000376353	D1>D2
17	67219001	67220000	1.31218	3.00714e-06	0.00514028	D1>D2
17	67228001	67229000	0.994604	3.2473e-06	0.00547569	D1>D2
17	67246001	67247000	1.40621	3.32695e-07	0.000771443	D1>D2
17	67264001	67265000	1.20805	1.07401e-07	0.000294723	D1>D2
17	67268001	67269000	1.48461	2.86484e-08	9.15304e-05	D1>D2
17	67269001	67270000	1.38759	7.93673e-08	0.00022476	D1>D2
17	67281001	67282000	1.32023	9.76155e-09	3.48569e-05	D1>D2
17	67282001	67283000	1.06438	7.87013e-07	0.00162302	D1>D2
17	67285001	67286000	1.01209	6.66792e-06	0.00975653	D1>D2
17	67298001	67299000	1.13841	9.88373e-09	3.52376e-05	D1>D2
17	67306001	67307000	1.17913	1.31161e-07	0.000347501	D1>D2
17	67319001	67320000	1.17752	1.14374e-06	0.00223781	D1>D2
17	67322001	67323000	1.88947	1.3413e-06	0.00257125	D1>D2
17	67323001	67324000	1.24291	1.68187e-06	0.00313157	D1>D2
17	67324001	67325000	1.05617	4.10755e-06	0.00659286	D1>D2
17	67350001	67351000	1.81537	3.53775e-13	2.71052e-09	D1>D2
17	67351001	67352000	2.00041	5.9771e-08	0.000176441	D1>D2
17	67352001	67353000	2.44753	1.48227e-16	1.49966e-12	D1>D2
17	85619001	85620000	1.16486	6.25797e-08	0.000184273	D1>D2
17	85624001	85625000	1.51098	2.43543e-11	1.44145e-07	D1>D2
17	85625001	85626000	1.53844	4.24586e-11	2.39331e-07	D1>D2
17	87530001	87531000	-1.46072	1.00499e-06	0.00198786	D2>D1
17	87564001	87565000	-1.03497	6.14422e-06	0.00909662	D2>D1
17	89729001	89730000	-1.17462	4.03065e-08	0.000124901	D2>D1
17	90035001	90036000	-1.44063	1.15219e-07	0.000312458	D2>D1
17	90052001	90053000	-1.36399	5.09315e-07	0.00111854	D2>D1
17	90053001	90054000	-1.57129	2.53579e-09	1.01409e-05	D2>D1
17	90054001	90055000	-1.28344	9.89774e-08	0.00027503	D2>D1
17	90055001	90056000	-1.37773	5.4621e-09	2.06607e-05	D2>D1
17	90056001	90057000	-1.43758	2.13688e-08	7.04593e-05	D2>D1
17	90057001	90058000	-1.41974	1.78079e-07	0.000453818	D2>D1
17	90060001	90061000	-1.8686	1.57574e-07	0.000405932	D2>D1
17	90061001	90062000	-1.97131	6.89144e-08	0.000199667	D2>D1
17	90063001	90064000	-1.62675	1.06336e-08	3.7574e-05	D2>D1
17	90064001	90065000	-1.25985	4.53198e-07	0.0010122	D2>D1
17	90067001	90068000	-1.4694	2.53663e-06	0.00446164	D2>D1
17	90071001	90072000	-1.13079	2.39981e-07	0.000584513	D2>D1
17	90072001	90073000	-1.32914	5.19863e-06	0.0079439	D2>D1
17	90073001	90074000	-1.98859	1.41529e-10	7.28402e-07	D2>D1
17	90074001	90075000	-1.74087	7.1218e-11	3.85826e-07	D2>D1
17	90075001	90076000	-1.48688	1.76982e-07	0.000451994	D2>D1
17	90076001	90077000	-1.38698	4.18902e-06	0.00670545	D2>D1
17	90077001	90078000	-1.37431	1.56446e-07	0.000403465	D2>D1
17	90078001	90079000	-1.44842	6.32661e-09	2.37746e-05	D2>D1
17	90079001	90080000	-2.20653	2.07816e-16	2.08473e-12	D2>D1
17	90080001	90081000	-1.27504	7.1929e-09	2.65662e-05	D2>D1
17	90082001	90083000	-1.73059	5.28542e-08	0.000158594	D2>D1
17	90083001	90084000	-1.6825	2.3017e-07	0.0005641	D2>D1
17	90084001	90085000	-2.37578	1.52366e-09	6.39577e-06	D2>D1
17	90086001	90087000	-2.50559	3.42304e-12	2.32204e-08	D2>D1
17	90090001	90091000	-1.23287	4.4258e-08	0.000136254	D2>D1
17	90091001	90092000	-2.42599	3.59501e-17	3.85115e-13	D2>D1
17	90092001	90093000	-1.87008	3.23486e-14	2.77479e-10	D2>D1
17	90095001	90096000	-1.95228	9.71495e-14	7.74404e-10	D2>D1
17	90099001	90100000	-1.64249	2.60596e-07	0.000625077	D2>D1
17	90111001	90112000	-1.22427	2.91053e-07	0.000687682	D2>D1
17	90114001	90115000	-1.69511	1.93946e-10	9.76936e-07	D2>D1
17	90115001	90116000	-2.00145	1.10803e-17	1.23156e-13	D2>D1
17	90116001	90117000	-1.77765	2.10895e-09	8.60838e-06	D2>D1
17	90117001	90118000	-1.22852	2.71439e-07	0.000645202	D2>D1
17	90118001	90119000	-1.55202	5.32109e-08	0.000159462	D2>D1
17	90119001	90120000	-1.36739	6.33975e-09	2.37863e-05	D2>D1
17	90120001	90121000	-2.0801	3.74393e-11	2.13581e-07	D2>D1
17	90121001	90122000	-2.03547	5.29658e-12	3.46394e-08	D2>D1
17	90122001	90123000	-1.5709	7.10213e-08	0.000204302	D2>D1
17	90124001	90125000	-1.63872	1.7576e-10	8.92928e-07	D2>D1
17	90125001	90126000	-2.24031	1.73049e-17	1.8967e-13	D2>D1
17	90129001	90130000	-1.56723	1.36947e-11	8.37771e-08	D2>D1
17	90131001	90132000	-1.92719	8.39469e-12	5.3425e-08	D2>D1
17	90133001	90134000	-1.28846	4.60574e-06	0.00721158	D2>D1
17	90139001	90140000	-1.84686	3.79697e-10	1.816e-06	D2>D1
17	90140001	90141000	-1.41523	8.73159e-07	0.0017638	D2>D1
17	90141001	90142000	-1.71645	6.77509e-07	0.00143726	D2>D1
17	90144001	90145000	-1.2496	1.36504e-06	0.00261175	D2>D1
17	90147001	90148000	-1.99827	5.6592e-08	0.000168528	D2>D1
17	90157001	90158000	-1.28804	3.83155e-08	0.000119356	D2>D1
17	90194001	90195000	-1.77343	4.7992e-06	0.00746023	D2>D1
17	90206001	90207000	-1.30632	1.43696e-06	0.00273029	D2>D1
17	90207001	90208000	-1.48902	2.35605e-09	9.55116e-06	D2>D1
17	90208001	90209000	-1.36642	3.26229e-07	0.000758679	D2>D1
17	90209001	90210000	-1.69793	1.69872e-06	0.00315531	D2>D1
17	90225001	90226000	-1.12003	3.60153e-06	0.00592118	D2>D1
17	90247001	90248000	-1.26775	4.63106e-08	0.000141652	D2>D1
17	90249001	90250000	-1.36326	2.64978e-07	0.000632384	D2>D1
17	90254001	90255000	-1.25333	7.59073e-07	0.00158054	D2>D1
17	90263001	90264000	-1.88524	1.72205e-08	5.81581e-05	D2>D1
17	90268001	90269000	-1.26283	5.20094e-06	0.0079439	D2>D1
17	90277001	90278000	-1.79372	1.78891e-07	0.000454907	D2>D1
17	90283001	90284000	-1.5365	6.94916e-07	0.00146892	D2>D1
17	90333001	90334000	-1.89003	1.8564e-09	7.68351e-06	D2>D1
17	90339001	90340000	-1.54142	3.43161e-07	0.000794933	D2>D1
17	90341001	90342000	-1.23127	5.63776e-06	0.00848519	D2>D1
17	90343001	90344000	-1.86592	2.12426e-06	0.00383609	D2>D1
17	90345001	90346000	-1.65435	8.67302e-08	0.000243861	D2>D1
17	90347001	90348000	-1.6039	2.91021e-07	0.000687682	D2>D1
17	90349001	90350000	-1.35498	9.94424e-08	0.000275963	D2>D1
17	90351001	90352000	-1.42667	6.67415e-07	0.00141812	D2>D1
17	90354001	90355000	-1.31417	1.20669e-07	0.000323534	D2>D1
17	90355001	90356000	-1.59418	1.40812e-10	7.26291e-07	D2>D1
17	90356001	90357000	-1.73267	7.46134e-10	3.32664e-06	D2>D1
17	90361001	90362000	-1.73677	5.46307e-09	2.06607e-05	D2>D1
17	90373001	90374000	-1.63129	4.48047e-08	0.000137579	D2>D1
17	90377001	90378000	-1.70577	9.93878e-07	0.00197079	D2>D1
17	90378001	90379000	-1.34854	4.43451e-06	0.00700838	D2>D1
17	90381001	90382000	-1.48532	2.05133e-07	0.000511206	D2>D1
17	90382001	90383000	-1.41401	3.82491e-07	0.000874066	D2>D1
17	90385001	90386000	-1.80471	8.06902e-07	0.00165538	D2>D1
17	90391001	90392000	-1.37034	1.98596e-06	0.00362785	D2>D1
17	90396001	90397000	-1.67536	2.74131e-06	0.00477905	D2>D1
17	90419001	90420000	-1.94347	7.76879e-09	2.84271e-05	D2>D1
17	90437001	90438000	-1.68223	6.56261e-12	4.23344e-08	D2>D1
17	90438001	90439000	-1.43768	3.47094e-06	0.00576654	D2>D1
17	90446001	90447000	-1.55055	2.36452e-09	9.55555e-06	D2>D1
17	90447001	90448000	-1.26832	1.15873e-07	0.000313646	D2>D1
17	90450001	90451000	-1.47272	3.71589e-06	0.00607963	D2>D1
17	90451001	90452000	-2.09517	4.39565e-12	2.93142e-08	D2>D1
17	90452001	90453000	-1.78495	3.2851e-10	1.58722e-06	D2>D1
17	90453001	90454000	-1.55367	5.05834e-06	0.00777625	D2>D1
17	90457001	90458000	-1.22556	1.16779e-06	0.0022811	D2>D1
17	90458001	90459000	-0.98141	4.2341e-06	0.00675932	D2>D1
17	90503001	90504000	-1.70485	4.0448e-07	0.00091548	D2>D1
17	90512001	90513000	-2.15127	1.17213e-07	0.000315531	D2>D1
17	90520001	90521000	-1.45114	2.61735e-10	1.28291e-06	D2>D1
17	90521001	90522000	-1.70461	2.81837e-09	1.12141e-05	D2>D1
17	90522001	90523000	-1.45366	1.10539e-08	3.8943e-05	D2>D1
17	90523001	90524000	-1.41582	1.83978e-06	0.00338959	D2>D1
17	90525001	90526000	-1.22026	2.31275e-06	0.00412923	D2>D1
17	90529001	90530000	-1.36263	3.55045e-07	0.000819255	D2>D1
17	90537001	90538000	-1.57887	9.94247e-07	0.00197079	D2>D1
17	90552001	90553000	-1.01837	5.7302e-06	0.0085861	D2>D1
17	90720001	90721000	-1.23089	7.24554e-07	0.00151936	D2>D1
17	90742001	90743000	-1.22874	6.76728e-08	0.000197064	D2>D1
18	6297001	6298000	1.33056	3.33742e-06	0.0055839	D1>D2
18	13398001	13399000	-1.08434	2.86249e-08	9.15304e-05	D2>D1
18	14771001	14772000	1.31335	8.43779e-07	0.00171646	D1>D2
18	31431001	31432000	-1.14563	2.38676e-06	0.00422	D2>D1
18	44525001	44526000	0.991465	3.47922e-06	0.00577624	D1>D2
18	53682001	53683000	1.11593	3.98076e-06	0.00643737	D1>D2
18	57787001	57788000	-1.43767	4.8202e-08	0.00014631	D2>D1
18	62423001	62424000	1.17396	1.9076e-06	0.00349035	D1>D2
18	63680001	63681000	-1.17897	1.90389e-06	0.00348869	D2>D1
18	73799001	73800000	1.13736	2.6649e-07	0.000634713	D1>D2
18	73801001	73802000	1.15175	4.9033e-06	0.00759711	D1>D2
18	73812001	73813000	1.50867	1.26795e-08	4.40798e-05	D1>D2
18	73861001	73862000	1.4967	4.87923e-08	0.000147905	D1>D2
18	80416001	80417000	1.12831	1.20159e-07	0.000322896	D1>D2
18	84313001	84314000	-1.12819	2.0833e-06	0.00377652	D2>D1
19	6495001	6496000	1.22694	1.15922e-07	0.000313646	D1>D2
19	6496001	6497000	1.33601	5.26572e-10	2.43879e-06	D1>D2
19	6498001	6499000	2.10585	8.96324e-12	5.64365e-08	D1>D2
19	6499001	6500000	1.58153	8.79048e-09	3.16279e-05	D1>D2
19	6500001	6501000	1.78696	4.51369e-10	2.12445e-06	D1>D2
19	6501001	6502000	2.29914	5.57144e-19	6.52979e-15	D1>D2
19	6502001	6503000	2.30924	1.71898e-15	1.58351e-11	D1>D2
19	6503001	6504000	2.35148	1.31694e-09	5.58749e-06	D1>D2
19	6504001	6505000	1.61049	6.38439e-11	3.51507e-07	D1>D2
19	6505001	6506000	0.854078	5.32434e-06	0.0081076	D1>D2
19	6508001	6509000	1.65166	6.832e-08	0.000198704	D1>D2
19	6509001	6510000	1.56128	7.32016e-11	3.94766e-07	D1>D2
19	6510001	6511000	1.50912	2.52375e-12	1.73689e-08	D1>D2
19	6511001	6512000	1.98676	3.9374e-14	3.28228e-10	D1>D2
19	6512001	6513000	1.88261	1.20794e-08	4.23042e-05	D1>D2
19	6513001	6514000	1.45392	2.2627e-07	0.00055569	D1>D2
19	6514001	6515000	1.56146	2.30891e-12	1.60772e-08	D1>D2
19	6515001	6516000	1.47236	3.46012e-10	1.6616e-06	D1>D2
19	6517001	6518000	1.57582	2.39031e-13	1.8615e-09	D1>D2
19	6519001	6520000	1.36304	1.68892e-06	0.00314098	D1>D2
19	6520001	6521000	1.38262	4.03324e-09	1.56534e-05	D1>D2
19	6521001	6522000	1.77457	1.44793e-13	1.14264e-09	D1>D2
19	6522001	6523000	1.35986	4.75312e-08	0.000144889	D1>D2
19	6524001	6525000	1.32638	1.78824e-09	7.41435e-06	D1>D2
19	6525001	6526000	1.4131	2.04355e-09	8.3848e-06	D1>D2
19	6526001	6527000	1.21134	5.00008e-08	0.000150989	D1>D2
19	6527001	6528000	1.05492	8.47752e-08	0.000238931	D1>D2
19	6528001	6529000	1.32429	7.54241e-09	2.76415e-05	D1>D2
19	6529001	6530000	1.33243	8.45327e-09	3.06475e-05	D1>D2
19	6530001	6531000	1.50739	9.98675e-14	7.93399e-10	D1>D2
19	6531001	6532000	1.78607	3.64873e-16	3.58859e-12	D1>D2
19	6532001	6533000	1.16012	1.43568e-07	0.000374743	D1>D2
19	6534001	6535000	1.33735	1.61197e-07	0.000414813	D1>D2
19	6669001	6670000	1.01221	7.83923e-07	0.00161805	D1>D2
19	14719001	14720000	-0.993738	3.23859e-06	0.00546795	D2>D1
19	50384001	50385000	-1.09749	5.62833e-06	0.00847638	D2>D1
19	55746001	55747000	1.00225	4.02903e-06	0.00648883	D1>D2
19	58823001	58824000	-1.52064	1.80804e-08	6.0673e-05	D2>D1

## Sheet: 3-HMet 1kb
chromosome	start	stop	edgeR,logFC	edgeR,p,value	edgeR,adj,p,value	Sign
1	10193001	10194000	-1.19063	3.70619e-07	0.000844345	D2>D1
1	13078001	13079000	-1.23944	1.21042e-06	0.00231472	D2>D1
1	14263001	14264000	-1.04645	1.63813e-06	0.00297409	D2>D1
1	14294001	14295000	-1.5127	2.98944e-07	0.000700178	D2>D1
1	14371001	14372000	-1.39001	2.55867e-06	0.00426889	D2>D1
1	28142001	28143000	1.20046	6.13147e-06	0.00865148	D1>D2
1	35688001	35689000	1.09896	1.30304e-07	0.000337516	D1>D2
1	36475001	36476000	-1.33098	2.37495e-08	7.19004e-05	D2>D1
1	41894001	41895000	0.977347	1.78428e-06	0.00319291	D1>D2
1	43142001	43143000	-1.49593	2.52933e-11	1.19285e-07	D2>D1
1	48760001	48761000	-5.90139	2.92457e-06	0.00479488	D2>D1
1	63369001	63370000	-1.77454	3.89256e-11	1.78595e-07	D2>D1
1	63370001	63371000	-1.30118	7.53282e-09	2.50122e-05	D2>D1
1	63378001	63379000	-1.17435	6.54664e-06	0.00907614	D2>D1
1	68106001	68107000	1.01307	3.65462e-06	0.00571478	D1>D2
1	68536001	68537000	-1.32092	3.12145e-06	0.00504495	D2>D1
1	68753001	68754000	1.42489	3.59489e-06	0.005655	D1>D2
1	69536001	69537000	-1.14901	2.26262e-07	0.000546043	D2>D1
1	69657001	69658000	0.87677	5.74816e-06	0.00822129	D1>D2
1	69667001	69668000	-1.24393	1.75348e-06	0.00314969	D2>D1
1	69674001	69675000	-1.41665	7.94414e-07	0.00162273	D2>D1
1	72319001	72320000	-1.16991	8.20204e-08	0.000223453	D2>D1
1	72490001	72491000	-1.48485	5.70366e-07	0.00122645	D2>D1
1	72500001	72501000	-1.12772	1.64484e-08	5.14412e-05	D2>D1
1	72532001	72533000	-1.17169	2.73185e-07	0.000645464	D2>D1
1	72533001	72534000	-1.55773	4.4912e-07	0.000999318	D2>D1
1	72574001	72575000	-1.15697	9.73311e-07	0.00191704	D2>D1
1	75393001	75394000	-1.14047	1.29644e-06	0.00245059	D2>D1
1	75439001	75440000	-1.03182	6.16296e-06	0.0086797	D2>D1
1	75443001	75444000	-1.91831	6.30233e-12	3.20872e-08	D2>D1
1	75448001	75449000	1.49023	2.19164e-06	0.00378733	D1>D2
1	75451001	75452000	-1.27853	1.27116e-07	0.000330343	D2>D1
1	75452001	75453000	-1.69641	3.32899e-11	1.54232e-07	D2>D1
1	75453001	75454000	-1.00878	4.54917e-06	0.00679596	D2>D1
1	75454001	75455000	-1.70386	5.67052e-15	3.71877e-11	D2>D1
1	75456001	75457000	-1.06459	3.9551e-06	0.00608419	D2>D1
1	75476001	75477000	1.16555	4.63774e-06	0.00690546	D1>D2
1	77708001	77709000	0.842552	3.44167e-06	0.00545748	D1>D2
1	77712001	77713000	-1.59339	1.80046e-07	0.000449161	D2>D1
1	78904001	78905000	-2.1937	9.17503e-09	3.0127e-05	D2>D1
1	80032001	80033000	-1.16172	2.14374e-07	0.000522142	D2>D1
1	88240001	88241000	-0.988046	6.90644e-06	0.00947869	D2>D1
1	88272001	88273000	-1.22106	1.297e-06	0.00245059	D2>D1
1	88295001	88296000	-1.01453	7.35469e-07	0.00153005	D2>D1
1	90115001	90116000	-0.965352	1.80789e-06	0.00322056	D2>D1
1	90163001	90164000	0.917099	1.24012e-06	0.00235629	D1>D2
1	92287001	92288000	0.843112	5.75065e-06	0.00822129	D1>D2
1	92833001	92834000	-1.32521	2.2858e-06	0.00391291	D2>D1
1	105992001	105993000	-1.2869	4.75017e-06	0.00703305	D2>D1
1	128032001	128033000	-0.907415	7.39729e-07	0.00153621	D2>D1
1	128035001	128036000	-1.21815	6.63303e-07	0.0013971	D2>D1
1	129216001	129217000	1.00297	5.90297e-06	0.00840858	D1>D2
1	133256001	133257000	1.0926	8.1882e-07	0.0016597	D1>D2
1	134196001	134197000	-1.16369	7.96443e-07	0.00162294	D2>D1
1	134882001	134883000	-1.51613	1.45425e-09	5.38793e-06	D2>D1
1	134883001	134884000	-1.23661	1.67115e-07	0.000423144	D2>D1
1	134886001	134887000	-1.7445	2.81634e-10	1.15958e-06	D2>D1
1	134895001	134896000	-1.19053	7.96047e-07	0.00162294	D2>D1
1	134896001	134897000	-1.6704	2.81167e-09	9.99479e-06	D2>D1
1	134909001	134910000	-1.02029	1.02199e-06	0.00200291	D2>D1
1	158477001	158478000	-2.21083	5.4406e-07	0.00117845	D2>D1
1	160404001	160405000	1.16457	2.35945e-06	0.00401286	D1>D2
1	160412001	160413000	1.02073	3.40603e-07	0.000785166	D1>D2
1	160413001	160414000	1.16784	3.71905e-10	1.50508e-06	D1>D2
1	160433001	160434000	1.02997	4.67637e-08	0.000134196	D1>D2
1	160521001	160522000	2.20525	1.08175e-11	5.38024e-08	D1>D2
1	160522001	160523000	2.43838	2.23337e-19	2.00281e-15	D1>D2
1	160523001	160524000	1.83097	1.07587e-09	4.0884e-06	D1>D2
1	160524001	160525000	1.92933	3.34221e-16	2.41974e-12	D1>D2
1	160527001	160528000	1.18732	3.20333e-07	0.000746433	D1>D2
1	160528001	160529000	3.14901	6.33584e-31	1.0067e-26	D1>D2
1	160529001	160530000	3.50818	1.24707e-29	1.8686e-25	D1>D2
1	160530001	160531000	1.76016	1.59294e-09	5.84687e-06	D1>D2
1	160531001	160532000	1.0582	5.17424e-07	0.00113006	D1>D2
1	160533001	160534000	1.46132	1.3794e-09	5.13184e-06	D1>D2
1	160534001	160535000	1.28729	2.64931e-08	7.92938e-05	D1>D2
1	160535001	160536000	2.12378	2.12599e-17	1.689e-13	D1>D2
1	160546001	160547000	1.60597	4.62318e-07	0.00102292	D1>D2
1	160547001	160548000	2.56253	2.74742e-16	2.02001e-12	D1>D2
1	160566001	160567000	1.44369	4.01796e-08	0.00011686	D1>D2
1	160567001	160568000	1.36092	1.02867e-08	3.34066e-05	D1>D2
1	160568001	160569000	1.35796	2.13579e-09	7.73151e-06	D1>D2
1	160569001	160570000	1.60723	5.92644e-09	2.00438e-05	D1>D2
1	160570001	160571000	1.77752	2.68419e-08	8.02364e-05	D1>D2
1	160571001	160572000	1.75227	3.8084e-08	0.000111175	D1>D2
1	160573001	160574000	1.96634	2.20132e-10	9.12744e-07	D1>D2
1	160574001	160575000	2.82593	2.60288e-18	2.18519e-14	D1>D2
1	160575001	160576000	2.6839	5.79041e-17	4.45084e-13	D1>D2
1	160576001	160577000	3.23898	5.33114e-23	5.84319e-19	D1>D2
1	160577001	160578000	2.5425	1.25951e-15	8.61806e-12	D1>D2
1	160578001	160579000	3.5324	4.40267e-19	3.84618e-15	D1>D2
1	160579001	160580000	3.38676	1.16013e-20	1.12105e-16	D1>D2
1	160580001	160581000	1.90527	5.24264e-13	3.01257e-09	D1>D2
1	160588001	160589000	1.52106	4.65872e-11	2.12103e-07	D1>D2
1	160589001	160590000	1.23242	9.29855e-09	3.04903e-05	D1>D2
1	160594001	160595000	2.63326	1.31014e-17	1.05861e-13	D1>D2
1	160595001	160596000	2.73337	8.9902e-17	6.79999e-13	D1>D2
1	160598001	160599000	2.82583	7.86111e-21	7.72236e-17	D1>D2
1	160600001	160601000	1.0433	6.89414e-06	0.00947279	D1>D2
1	160601001	160602000	1.19869	4.72083e-13	2.73262e-09	D1>D2
1	160605001	160606000	1.28942	7.3788e-08	0.000203365	D1>D2
1	160606001	160607000	1.39545	4.23544e-09	1.46812e-05	D1>D2
1	160607001	160608000	1.09527	6.77172e-07	0.00142252	D1>D2
1	160609001	160610000	1.66171	7.76264e-11	3.40329e-07	D1>D2
1	160610001	160611000	1.65679	4.51133e-12	2.34734e-08	D1>D2
1	160611001	160612000	1.96248	4.7863e-10	1.91409e-06	D1>D2
1	160612001	160613000	1.44735	4.64368e-07	0.00102649	D1>D2
1	160616001	160617000	1.16744	2.1612e-07	0.000525141	D1>D2
1	160617001	160618000	1.25093	1.70172e-07	0.000429048	D1>D2
1	160620001	160621000	1.90423	1.56691e-09	5.77821e-06	D1>D2
1	160656001	160657000	1.05644	5.74739e-06	0.00822129	D1>D2
1	160662001	160663000	1.26479	2.71652e-07	0.000642484	D1>D2
1	160666001	160667000	1.35915	1.58799e-08	5.01269e-05	D1>D2
1	160667001	160668000	1.29392	3.19635e-08	9.42371e-05	D1>D2
1	160671001	160672000	1.56983	1.79101e-07	0.000448218	D1>D2
1	160672001	160673000	1.32799	1.16389e-08	3.75091e-05	D1>D2
1	160673001	160674000	2.42171	1.04133e-21	1.07187e-17	D1>D2
1	160674001	160675000	1.75211	1.99219e-12	1.08424e-08	D1>D2
1	160675001	160676000	1.90518	1.00929e-12	5.63551e-09	D1>D2
1	160676001	160677000	1.14236	2.93258e-08	8.71114e-05	D1>D2
1	160677001	160678000	1.16685	1.18149e-07	0.000308394	D1>D2
1	160713001	160714000	1.40939	1.46577e-10	6.1967e-07	D1>D2
1	160714001	160715000	1.48439	1.61154e-08	5.06267e-05	D1>D2
1	164998001	164999000	-1.02408	4.21727e-06	0.00638991	D2>D1
1	165010001	165011000	-1.42067	3.07533e-08	9.08957e-05	D2>D1
1	165011001	165012000	-1.15504	1.51234e-06	0.00278414	D2>D1
1	165019001	165020000	-1.64331	4.46124e-06	0.00667204	D2>D1
1	165020001	165021000	-1.30367	6.50799e-06	0.00903387	D2>D1
1	165021001	165022000	-1.54029	9.55513e-10	3.66043e-06	D2>D1
1	168426001	168427000	1.12765	4.71312e-06	0.00699569	D1>D2
1	168677001	168678000	1.2833	5.97385e-09	2.01753e-05	D1>D2
1	177840001	177841000	0.660758	4.36458e-06	0.00658992	D1>D2
1	180439001	180440000	-1.18453	3.83888e-06	0.00594013	D2>D1
1	183510001	183511000	1.25528	1.5974e-08	5.03568e-05	D1>D2
1	189308001	189309000	1.29435	3.51278e-06	0.00555907	D1>D2
1	189309001	189310000	1.27267	1.38514e-07	0.00035722	D1>D2
1	189316001	189317000	0.956451	5.07787e-06	0.00743916	D1>D2
1	189338001	189339000	1.02636	2.29725e-06	0.00392967	D1>D2
1	189340001	189341000	1.3841	2.17417e-08	6.64164e-05	D1>D2
2	10427001	10428000	0.978555	5.67051e-07	0.00122265	D1>D2
2	20459001	20460000	-1.37932	6.57161e-07	0.00138664	D2>D1
2	20722001	20723000	1.07165	5.29093e-07	0.00115024	D1>D2
2	20723001	20724000	1.36746	2.32126e-06	0.00396047	D1>D2
2	27140001	27141000	1.24378	1.23676e-07	0.000321756	D1>D2
2	27141001	27142000	1.14929	9.28767e-08	0.000250568	D1>D2
2	27218001	27219000	0.990296	1.49076e-06	0.00274869	D1>D2
2	32803001	32804000	-1.22594	6.23857e-06	0.00875494	D2>D1
2	34358001	34359000	-0.991875	4.41029e-06	0.00663202	D2>D1
2	35150001	35151000	0.877287	1.19232e-06	0.00228608	D1>D2
2	47182001	47183000	-1.19548	6.92986e-06	0.00949982	D2>D1
2	51844001	51845000	-1.09089	8.28211e-07	0.00167015	D2>D1
2	55102001	55103000	-1.02917	3.4625e-06	0.00548684	D2>D1
2	55109001	55110000	-1.01051	4.01156e-06	0.00615504	D2>D1
2	55110001	55111000	-1.38962	1.12012e-06	0.00217008	D2>D1
2	68404001	68405000	0.835766	3.00365e-06	0.00489237	D1>D2
2	70568001	70569000	1.20313	2.74975e-08	8.20925e-05	D1>D2
2	72126001	72127000	-1.36149	1.67973e-07	0.000424861	D2>D1
2	72198001	72199000	1.25724	3.28888e-07	0.000763362	D1>D2
2	72477001	72478000	1.06537	6.30432e-06	0.00882106	D1>D2
2	73099001	73100000	1.02458	1.71301e-06	0.00308402	D1>D2
2	73262001	73263000	0.998881	6.50376e-06	0.00903387	D1>D2
2	73263001	73264000	2.10212	4.37102e-16	3.12636e-12	D1>D2
2	73268001	73269000	2.87145	1.47078e-10	6.2068e-07	D1>D2
2	73269001	73270000	2.77077	1.0722e-07	0.000284588	D1>D2
2	73275001	73276000	1.47805	1.5602e-07	0.000397601	D1>D2
2	73276001	73277000	2.13163	2.84999e-10	1.1714e-06	D1>D2
2	73277001	73278000	2.0638	2.90786e-06	0.00477079	D1>D2
2	73281001	73282000	1.92999	2.82464e-08	8.4222e-05	D1>D2
2	73282001	73283000	2.68946	1.18377e-18	1.01174e-14	D1>D2
2	74222001	74223000	-1.27774	7.55936e-07	0.00156029	D2>D1
2	74223001	74224000	-1.09252	9.33002e-07	0.00185038	D2>D1
2	91787001	91788000	-1.51105	5.97553e-13	3.41711e-09	D2>D1
2	91788001	91789000	-2.60459	1.15844e-29	1.74686e-25	D2>D1
2	91789001	91790000	-1.65282	1.02873e-12	5.73057e-09	D2>D1
2	91790001	91791000	-2.13538	3.84354e-17	2.98343e-13	D2>D1
2	91791001	91792000	-2.80178	5.10555e-21	5.05741e-17	D2>D1
2	91793001	91794000	-1.93379	3.73342e-17	2.90748e-13	D2>D1
2	91794001	91795000	-1.85979	8.6707e-13	4.87591e-09	D2>D1
2	91801001	91802000	-0.991784	2.44521e-07	0.000584151	D2>D1
2	91802001	91803000	-1.50181	4.54702e-11	2.07416e-07	D2>D1
2	91810001	91811000	-1.1624	1.37629e-08	4.38536e-05	D2>D1
2	91811001	91812000	-1.39867	1.86262e-07	0.000461263	D2>D1
2	91812001	91813000	-1.09107	4.40205e-06	0.00663202	D2>D1
2	91814001	91815000	-1.62469	1.60324e-11	7.71465e-08	D2>D1
2	91820001	91821000	-1.22158	7.43198e-07	0.00153872	D2>D1
2	91821001	91822000	-1.19387	4.15054e-08	0.000120272	D2>D1
2	91823001	91824000	-1.83589	1.10965e-09	4.18319e-06	D2>D1
2	91825001	91826000	-1.1444	6.88975e-07	0.00144603	D2>D1
2	91839001	91840000	-1.39268	2.46062e-06	0.00414326	D2>D1
2	91840001	91841000	-1.59955	8.55474e-09	2.82469e-05	D2>D1
2	91843001	91844000	-1.77218	2.37661e-16	1.76381e-12	D2>D1
2	91844001	91845000	-2.01482	1.07832e-11	5.37448e-08	D2>D1
2	91845001	91846000	-1.21661	1.44028e-07	0.000369027	D2>D1
2	91852001	91853000	-1.21783	9.39722e-10	3.61162e-06	D2>D1
2	91854001	91855000	-1.21792	6.25879e-08	0.000174941	D2>D1
2	91855001	91856000	-1.70075	3.96253e-14	2.46872e-10	D2>D1
2	91858001	91859000	-2.29884	1.6816e-21	1.71601e-17	D2>D1
2	91860001	91861000	-2.63376	1.45386e-23	1.64687e-19	D2>D1
2	91861001	91862000	-2.35587	1.9041e-26	2.4236e-22	D2>D1
2	91864001	91865000	-1.63692	1.95034e-15	1.31924e-11	D2>D1
2	91866001	91867000	-1.60175	1.87759e-11	8.98007e-08	D2>D1
2	91867001	91868000	-1.01078	1.03548e-08	3.35818e-05	D2>D1
2	91868001	91869000	-1.09743	8.20487e-07	0.00166023	D2>D1
2	91871001	91872000	-3.01668	5.31847e-45	1.55448e-40	D2>D1
2	91872001	91873000	-0.960464	3.8291e-06	0.00593603	D2>D1
2	91875001	91876000	-1.94809	2.39883e-12	1.29366e-08	D2>D1
2	91876001	91877000	-2.09884	4.15215e-18	3.44914e-14	D2>D1
2	91878001	91879000	-2.33613	2.80025e-14	1.75849e-10	D2>D1
2	91879001	91880000	-2.62399	1.06981e-23	1.21766e-19	D2>D1
2	91880001	91881000	-1.60779	5.9461e-11	2.67119e-07	D2>D1
2	91881001	91882000	-1.20763	1.91336e-08	5.91358e-05	D2>D1
2	91882001	91883000	-1.4808	1.00509e-08	3.27756e-05	D2>D1
2	91888001	91889000	-1.57643	9.61785e-13	5.38296e-09	D2>D1
2	91893001	91894000	-1.21176	1.64994e-10	6.93813e-07	D2>D1
2	91897001	91898000	-2.68581	9.54819e-21	9.30246e-17	D2>D1
2	91899001	91900000	-1.12801	5.43889e-06	0.00786583	D2>D1
2	91920001	91921000	-1.56784	8.00614e-14	4.88512e-10	D2>D1
2	91924001	91925000	-2.12223	4.52144e-07	0.00100416	D2>D1
2	91925001	91926000	-3.67097	7.51041e-43	1.99782e-38	D2>D1
2	91926001	91927000	-2.11095	9.99576e-19	8.57413e-15	D2>D1
2	91928001	91929000	-1.28512	3.01147e-09	1.0657e-05	D2>D1
2	91929001	91930000	-2.24539	3.12057e-21	3.11723e-17	D2>D1
2	91930001	91931000	-1.66214	1.84953e-06	0.00328237	D2>D1
2	91937001	91938000	1.20955	1.74271e-08	5.43584e-05	D1>D2
2	91950001	91951000	-1.20655	1.19254e-06	0.00228608	D2>D1
2	91962001	91963000	-2.23581	6.80462e-18	5.57428e-14	D2>D1
2	91972001	91973000	-1.81451	2.77491e-17	2.18256e-13	D2>D1
2	91973001	91974000	-1.89676	3.28292e-14	2.05071e-10	D2>D1
2	91974001	91975000	-2.60743	1.35277e-17	1.08933e-13	D2>D1
2	104454001	104455000	-0.980221	2.6422e-06	0.00439277	D2>D1
2	105452001	105453000	1.17987	4.63133e-08	0.000133064	D1>D2
2	106699001	106700000	1.05284	2.64233e-08	7.91852e-05	D1>D2
2	106861001	106862000	1.05329	7.36116e-07	0.00153005	D1>D2
2	108726001	108727000	-1.55356	3.61097e-06	0.00566899	D2>D1
2	112946001	112947000	-1.46729	2.22202e-06	0.00383142	D2>D1
2	116323001	116324000	1.52192	9.90519e-08	0.000265875	D1>D2
2	118433001	118434000	-1.51264	1.88116e-07	0.000463914	D2>D1
2	118439001	118440000	-1.2522	6.32255e-07	0.00134366	D2>D1
2	118446001	118447000	-1.5694	1.18425e-13	7.134e-10	D2>D1
2	119703001	119704000	1.09141	2.27462e-06	0.00389941	D1>D2
2	127758001	127759000	1.20076	3.40703e-06	0.00541707	D1>D2
2	129741001	129742000	-1.73523	1.02084e-08	3.31979e-05	D2>D1
2	129742001	129743000	-1.70601	1.05896e-13	6.39551e-10	D2>D1
2	129745001	129746000	-1.06122	2.04487e-06	0.00356492	D2>D1
2	134853001	134854000	-1.09744	1.56145e-06	0.00285237	D2>D1
2	143833001	143834000	0.787207	1.93796e-06	0.00340612	D1>D2
2	148396001	148397000	-1.47815	1.25361e-10	5.3379e-07	D2>D1
2	148397001	148398000	-2.26615	5.47515e-18	4.51645e-14	D2>D1
2	148406001	148407000	2.1696	9.37041e-18	7.6234e-14	D1>D2
2	148407001	148408000	2.40479	2.41216e-23	2.69373e-19	D1>D2
2	148408001	148409000	2.69044	1.45848e-24	1.74389e-20	D1>D2
2	148583001	148584000	-1.0696	5.02176e-06	0.00737063	D2>D1
2	148622001	148623000	-1.24865	2.53034e-06	0.00423247	D2>D1
2	148626001	148627000	-1.10587	3.01354e-06	0.00490003	D2>D1
2	148634001	148635000	-1.78672	2.71183e-10	1.12044e-06	D2>D1
2	148651001	148652000	-2.52379	4.58327e-15	3.02248e-11	D2>D1
2	152672001	152673000	-1.65883	2.26376e-09	8.14493e-06	D2>D1
2	155433001	155434000	-1.24351	3.50498e-07	0.00080484	D2>D1
2	158845001	158846000	0.926029	4.44151e-06	0.0066624	D1>D2
2	162746001	162747000	1.02251	1.10477e-06	0.00214209	D1>D2
2	165242001	165243000	-0.886558	6.51074e-07	0.00137638	D2>D1
2	173776001	173777000	1.1608	1.7092e-07	0.000430475	D1>D2
2	173887001	173888000	1.22684	7.85296e-08	0.00021543	D1>D2
2	174287001	174288000	0.786046	5.28374e-06	0.007686	D1>D2
2	174289001	174290000	0.922469	4.3e-08	0.000124147	D1>D2
2	174701001	174702000	1.03522	3.83816e-06	0.00594013	D1>D2
2	179283001	179284000	0.793574	4.40909e-06	0.00663202	D1>D2
2	179701001	179702000	0.863214	5.28532e-06	0.007686	D1>D2
2	181051001	181052000	1.23388	8.18433e-08	0.000223227	D1>D2
3	7528001	7529000	1.00153	8.14454e-07	0.00165368	D1>D2
3	8512001	8513000	-1.62923	2.74564e-10	1.13244e-06	D2>D1
3	8563001	8564000	-1.41384	6.75018e-08	0.000186692	D2>D1
3	13810001	13811000	-1.42044	4.11207e-06	0.00627266	D2>D1
3	23164001	23165000	-1.33716	2.77147e-06	0.00456932	D2>D1
3	25063001	25064000	-1.42705	2.67095e-06	0.00443434	D2>D1
3	26135001	26136000	-1.1274	4.39628e-06	0.00662932	D2>D1
3	26150001	26151000	-1.37564	2.39338e-08	7.23657e-05	D2>D1
3	30753001	30754000	-1.11668	5.94872e-06	0.00846866	D2>D1
3	30762001	30763000	-1.1155	7.15076e-06	0.00973235	D2>D1
3	30768001	30769000	-0.92093	5.58081e-06	0.00802208	D2>D1
3	30770001	30771000	-1.34299	2.94539e-08	8.73821e-05	D2>D1
3	31482001	31483000	0.978676	5.63142e-07	0.00121533	D1>D2
3	32615001	32616000	-0.984913	4.72122e-06	0.00699895	D2>D1
3	32642001	32643000	-1.37354	1.77758e-08	5.53002e-05	D2>D1
3	34643001	34644000	1.0446	2.29276e-07	0.000551069	D1>D2
3	34650001	34651000	3.0799	1.09587e-11	5.42766e-08	D1>D2
3	34651001	34652000	2.25078	1.11315e-22	1.20887e-18	D1>D2
3	34652001	34653000	2.32763	6.02933e-20	5.61977e-16	D1>D2
3	34653001	34654000	1.94952	1.84476e-18	1.55979e-14	D1>D2
3	34654001	34655000	1.78304	2.55839e-12	1.37345e-08	D1>D2
3	34655001	34656000	1.44828	2.02481e-08	6.24176e-05	D1>D2
3	34656001	34657000	1.23319	1.01721e-07	0.000272113	D1>D2
3	34663001	34664000	1.6323	4.61512e-10	1.84875e-06	D1>D2
3	35493001	35494000	-1.29678	6.51139e-07	0.00137638	D2>D1
3	35930001	35931000	1.292	1.22361e-07	0.000318686	D1>D2
3	35996001	35997000	0.934564	8.15228e-07	0.00165383	D1>D2
3	36335001	36336000	0.862278	1.50186e-06	0.002767	D1>D2
3	41571001	41572000	1.0589	9.41191e-07	0.00185996	D1>D2
3	50403001	50404000	-1.1808	3.26845e-06	0.00522834	D2>D1
3	53102001	53103000	1.12062	1.12652e-08	3.64343e-05	D1>D2
3	53103001	53104000	1.26516	6.13196e-06	0.00865148	D1>D2
3	53658001	53659000	1.12725	5.64714e-06	0.0081125	D1>D2
3	54018001	54019000	1.46882	2.20122e-09	7.94406e-06	D1>D2
3	54022001	54023000	1.08289	6.4593e-06	0.00899009	D1>D2
3	54025001	54026000	1.13052	1.32001e-06	0.00248644	D1>D2
3	56105001	56106000	1.09387	7.19137e-06	0.00977343	D1>D2
3	57710001	57711000	-1.18294	5.22561e-06	0.00762044	D2>D1
3	57898001	57899000	0.70091	5.9717e-06	0.00848606	D1>D2
3	61003001	61004000	2.77206	1.70466e-18	1.44649e-14	D1>D2
3	61004001	61005000	1.78586	8.16738e-11	3.57412e-07	D1>D2
3	66504001	66505000	0.921622	1.07837e-07	0.000285571	D1>D2
3	66505001	66506000	1.4654	7.033e-11	3.11222e-07	D1>D2
3	68037001	68038000	0.844312	5.35191e-06	0.007759	D1>D2
3	76076001	76077000	-1.25088	4.04525e-06	0.00619468	D2>D1
3	79022001	79023000	1.11448	3.5331e-07	0.000810042	D1>D2
3	79023001	79024000	1.27882	5.7634e-08	0.000162243	D1>D2
3	79025001	79026000	1.23174	2.19794e-08	6.7056e-05	D1>D2
3	80560001	80561000	-2.70121	4.44899e-06	0.0066624	D2>D1
3	82049001	82050000	1.39134	1.37889e-06	0.00257044	D1>D2
3	82104001	82105000	1.39035	3.21465e-09	1.13084e-05	D1>D2
3	82118001	82119000	1.73019	1.09961e-07	0.000290546	D1>D2
3	82131001	82132000	1.48117	1.03437e-06	0.00202217	D1>D2
3	82134001	82135000	1.7457	3.26243e-11	1.51742e-07	D1>D2
3	82139001	82140000	1.36457	9.42849e-10	3.61776e-06	D1>D2
3	82143001	82144000	1.37922	3.0924e-08	9.12861e-05	D1>D2
3	88213001	88214000	1.11136	1.14725e-06	0.00220999	D1>D2
3	88214001	88215000	1.64831	8.22931e-15	5.36711e-11	D1>D2
3	88215001	88216000	1.77652	6.47934e-16	4.59269e-12	D1>D2
3	88216001	88217000	1.19375	2.3199e-09	8.33426e-06	D1>D2
3	88219001	88220000	1.10575	2.95083e-06	0.00481792	D1>D2
3	97159001	97160000	1.50898	5.50191e-07	0.00118846	D1>D2
3	105532001	105533000	1.25284	1.7007e-07	0.000429048	D1>D2
3	105540001	105541000	1.07895	5.73459e-06	0.00821937	D1>D2
3	105546001	105547000	1.19596	4.4506e-07	0.000993743	D1>D2
3	109235001	109236000	-1.34008	7.44189e-07	0.00153872	D2>D1
3	109862001	109863000	-1.95411	3.62084e-07	0.000826635	D2>D1
3	116276001	116277000	1.2548	1.72609e-07	0.000433806	D1>D2
3	116279001	116280000	1.988	7.61543e-11	3.34494e-07	D1>D2
3	116282001	116283000	1.60199	5.60587e-08	0.000158373	D1>D2
3	116283001	116284000	1.42501	1.61666e-07	0.000411105	D1>D2
3	120884001	120885000	-1.17602	3.52291e-06	0.00557138	D2>D1
3	120885001	120886000	-1.43426	5.71395e-08	0.000161042	D2>D1
3	122428001	122429000	-1.08916	2.73933e-06	0.00452566	D2>D1
3	123597001	123598000	-1.63719	1.10792e-07	0.00029208	D2>D1
3	123659001	123660000	-1.06602	1.67025e-06	0.00301828	D2>D1
3	123663001	123664000	-1.22414	1.55066e-07	0.000395595	D2>D1
3	123670001	123671000	-1.26888	1.79698e-07	0.000449161	D2>D1
3	123671001	123672000	-1.54977	1.80355e-09	6.57911e-06	D2>D1
3	123682001	123683000	-1.14956	1.85324e-07	0.000459421	D2>D1
3	123683001	123684000	-1.24882	2.16737e-07	0.000525196	D2>D1
3	127066001	127067000	-1.47333	3.36382e-07	0.000777707	D2>D1
3	127069001	127070000	-1.69244	3.2257e-06	0.00518095	D2>D1
3	127071001	127072000	-1.4817	1.20919e-09	4.5512e-06	D2>D1
3	127072001	127073000	-1.18886	2.56785e-07	0.000608539	D2>D1
3	127075001	127076000	-1.10985	2.00013e-06	0.00349205	D2>D1
3	127260001	127261000	0.995561	1.90035e-06	0.00335247	D1>D2
3	132852001	132853000	0.890471	3.60143e-07	0.000822998	D1>D2
3	138198001	138199000	-1.49458	1.66151e-09	6.08911e-06	D2>D1
3	145651001	145652000	1.15093	2.28701e-07	0.000550246	D1>D2
4	4131001	4132000	1.91881	1.49329e-13	8.95015e-10	D1>D2
4	4132001	4133000	1.44704	1.67048e-06	0.00301828	D1>D2
4	4135001	4136000	2.10088	8.81067e-07	0.00176174	D1>D2
4	4136001	4137000	2.30919	3.24118e-12	1.71825e-08	D1>D2
4	4137001	4138000	2.13794	2.22338e-12	1.20178e-08	D1>D2
4	4141001	4142000	1.59341	1.79166e-08	5.56652e-05	D1>D2
4	4142001	4143000	1.62465	7.1227e-11	3.14603e-07	D1>D2
4	4175001	4176000	1.71037	2.73349e-09	9.73147e-06	D1>D2
4	4186001	4187000	-1.21899	3.42921e-06	0.00544503	D2>D1
4	4191001	4192000	1.47607	3.72293e-09	1.29807e-05	D1>D2
4	4198001	4199000	1.88967	1.14539e-08	3.69942e-05	D1>D2
4	4200001	4201000	2.28962	2.46741e-14	1.5619e-10	D1>D2
4	4211001	4212000	1.39255	2.82958e-11	1.32652e-07	D1>D2
4	4212001	4213000	1.67295	1.10735e-09	4.18118e-06	D1>D2
4	4223001	4224000	1.98018	1.11216e-12	6.16626e-09	D1>D2
4	4338001	4339000	-1.6783	2.90752e-06	0.00477079	D2>D1
4	4633001	4634000	-1.09434	6.90077e-06	0.0094764	D2>D1
4	4635001	4636000	-1.07603	5.74961e-06	0.00822129	D2>D1
4	4675001	4676000	1.05789	8.49545e-08	0.00023065	D1>D2
4	4696001	4697000	1.13762	6.14661e-06	0.00866699	D1>D2
4	4711001	4712000	1.06908	6.0477e-09	2.03666e-05	D1>D2
4	6945001	6946000	0.867395	6.29338e-06	0.00881097	D1>D2
4	6976001	6977000	0.939888	9.49239e-07	0.00187274	D1>D2
4	12821001	12822000	-2.07774	2.15713e-12	1.16863e-08	D2>D1
4	12824001	12825000	-1.11932	7.94726e-08	0.000217764	D2>D1
4	14974001	14975000	-1.12693	4.35033e-07	0.000976232	D2>D1
4	15028001	15029000	1.29132	5.88199e-06	0.00838375	D1>D2
4	15042001	15043000	1.2074	5.83191e-06	0.00832238	D1>D2
4	15045001	15046000	1.85518	5.13346e-09	1.76647e-05	D1>D2
4	15147001	15148000	1.57373	2.63427e-08	7.90817e-05	D1>D2
4	15704001	15705000	0.670463	2.1691e-06	0.00375385	D1>D2
4	19870001	19871000	1.05119	4.45207e-06	0.00666252	D1>D2
4	29847001	29848000	-1.42647	1.52671e-07	0.000390328	D2>D1
4	33926001	33927000	-1.85433	2.48745e-06	0.00418535	D2>D1
4	35395001	35396000	-1.29576	1.64656e-10	6.93623e-07	D2>D1
4	35402001	35403000	-1.22823	2.37449e-08	7.19004e-05	D2>D1
4	35741001	35742000	-1.44045	5.30506e-08	0.000150956	D2>D1
4	36065001	36066000	1.09175	1.88977e-06	0.00333629	D1>D2
4	36277001	36278000	-1.11642	2.35102e-06	0.00400428	D2>D1
4	36311001	36312000	-1.34164	4.09595e-07	0.000922646	D2>D1
4	36325001	36326000	-1.57006	2.50479e-06	0.0042027	D2>D1
4	36944001	36945000	1.07091	4.7673e-06	0.00704521	D1>D2
4	40072001	40073000	1.0253	1.47311e-06	0.00271827	D1>D2
4	46112001	46113000	-1.21273	5.38607e-08	0.000152894	D2>D1
4	71549001	71550000	-1.63697	3.82141e-07	0.00086824	D2>D1
4	72867001	72868000	-1.63611	4.44917e-06	0.0066624	D2>D1
4	87667001	87668000	-1.27413	3.00676e-06	0.00489237	D2>D1
4	99746001	99747000	-1.13358	3.07604e-07	0.000718187	D2>D1
4	104009001	104010000	-1.25486	1.19323e-08	3.82781e-05	D2>D1
4	107918001	107919000	1.07347	5.88606e-07	0.00126361	D1>D2
4	107921001	107922000	0.959704	3.01601e-06	0.00490068	D1>D2
4	114570001	114571000	0.891264	5.02207e-07	0.00110293	D1>D2
4	117869001	117870000	0.880473	6.49761e-06	0.0090328	D1>D2
4	119838001	119839000	-1.23355	5.22603e-06	0.00762044	D2>D1
4	120276001	120277000	1.11964	2.69702e-06	0.00447135	D1>D2
4	120338001	120339000	1.41259	3.34554e-10	1.36324e-06	D1>D2
4	120339001	120340000	2.00858	3.55488e-19	3.14032e-15	D1>D2
4	120340001	120341000	1.66937	1.49294e-11	7.22798e-08	D1>D2
4	120362001	120363000	0.963191	8.70233e-07	0.00174154	D1>D2
4	123184001	123185000	-1.42898	2.04776e-08	6.29611e-05	D2>D1
4	123202001	123203000	-1.37874	9.34167e-08	0.000251605	D2>D1
4	124346001	124347000	-1.0356	5.25176e-07	0.00114382	D2>D1
4	125167001	125168000	1.20872	3.27661e-06	0.00523784	D1>D2
4	125196001	125197000	-1.23563	3.60303e-06	0.00566028	D2>D1
4	125200001	125201000	0.954628	5.3177e-06	0.00772809	D1>D2
4	125201001	125202000	1.04881	1.99508e-06	0.00348581	D1>D2
4	125203001	125204000	-1.35289	1.6208e-08	5.08237e-05	D2>D1
4	125217001	125218000	-0.997734	5.87795e-06	0.00838303	D2>D1
4	125220001	125221000	-1.06174	6.36661e-06	0.00888722	D2>D1
4	125223001	125224000	-1.17093	4.20438e-06	0.00638095	D2>D1
4	125236001	125237000	-0.792403	2.70631e-06	0.00448049	D2>D1
4	125259001	125260000	1.39611	3.21743e-13	1.87154e-09	D1>D2
4	125263001	125264000	-0.958637	6.81149e-06	0.00937556	D2>D1
4	125265001	125266000	-1.32354	2.56256e-07	0.000608502	D2>D1
4	125267001	125268000	-0.942218	3.043e-06	0.00493777	D2>D1
4	125276001	125277000	-1.43239	1.37168e-11	6.68191e-08	D2>D1
4	125277001	125278000	-1.80799	2.4636e-13	1.45812e-09	D2>D1
4	125278001	125279000	-1.36181	1.36967e-06	0.00255528	D2>D1
4	125289001	125290000	-1.16301	1.15675e-07	0.000302939	D2>D1
4	125291001	125292000	1.57536	1.05931e-07	0.000282102	D1>D2
4	125294001	125295000	-1.33707	1.29834e-06	0.00245117	D2>D1
4	125318001	125319000	1.41104	1.23261e-09	4.63202e-06	D1>D2
4	125329001	125330000	-1.20664	2.01273e-06	0.00351147	D2>D1
4	125361001	125362000	-1.38731	1.35371e-08	4.31921e-05	D2>D1
4	125422001	125423000	-0.986992	3.96877e-06	0.00610125	D2>D1
4	125484001	125485000	-1.41528	1.99685e-11	9.4929e-08	D2>D1
4	125485001	125486000	-1.3482	3.51284e-10	1.4265e-06	D2>D1
4	125486001	125487000	-2.67512	5.928e-30	9.05441e-26	D2>D1
4	125487001	125488000	-1.48569	1.31754e-08	4.20947e-05	D2>D1
4	125492001	125493000	2.82002	2.58736e-18	2.17989e-14	D1>D2
4	125493001	125494000	2.32094	1.52778e-22	1.65158e-18	D1>D2
4	125497001	125498000	1.12881	1.53184e-08	4.85487e-05	D1>D2
4	125500001	125501000	-1.21144	2.52844e-06	0.00423247	D2>D1
4	125502001	125503000	0.890225	5.31376e-07	0.00115414	D1>D2
4	125528001	125529000	2.66128	2.0424e-24	2.41766e-20	D1>D2
4	125585001	125586000	1.27225	1.00003e-07	0.000268125	D1>D2
4	125606001	125607000	-0.748258	6.77746e-06	0.00933958	D2>D1
4	125614001	125615000	1.04719	1.11257e-07	0.000292664	D1>D2
4	125653001	125654000	1.67358	6.03358e-09	2.0348e-05	D1>D2
4	125661001	125662000	1.09204	3.5714e-06	0.00562927	D1>D2
4	125662001	125663000	1.58295	4.55556e-12	2.35999e-08	D1>D2
4	125663001	125664000	0.947279	4.98593e-06	0.00732713	D1>D2
4	125664001	125665000	0.965827	4.24088e-10	1.70461e-06	D1>D2
4	125696001	125697000	1.0243	5.32393e-06	0.00772809	D1>D2
4	125697001	125698000	2.16804	2.51904e-15	1.68944e-11	D1>D2
4	125702001	125703000	2.06443	7.819e-13	4.42852e-09	D1>D2
4	125704001	125705000	-1.13906	1.02845e-06	0.00201224	D2>D1
4	125728001	125729000	-1.24568	2.46292e-07	0.000587198	D2>D1
4	125832001	125833000	0.821817	1.70987e-06	0.00308071	D1>D2
4	125911001	125912000	-1.19337	4.81534e-09	1.65941e-05	D2>D1
4	125912001	125913000	-1.25972	1.78784e-06	0.00319686	D2>D1
4	128890001	128891000	-1.47462	1.36158e-06	0.00254707	D2>D1
4	132109001	132110000	1.48044	5.40429e-07	0.00117165	D1>D2
4	132110001	132111000	1.06173	3.35478e-06	0.00534117	D1>D2
4	132127001	132128000	-0.997971	2.51909e-07	0.000598781	D2>D1
4	132130001	132131000	0.748756	2.71292e-06	0.00448678	D1>D2
4	132143001	132144000	2.98648	3.47906e-25	4.22387e-21	D1>D2
4	132145001	132146000	1.04316	6.002e-06	0.00852401	D1>D2
4	134581001	134582000	-1.09807	1.92541e-07	0.000472856	D2>D1
4	134671001	134672000	0.833368	2.12166e-06	0.00367982	D1>D2
4	142633001	142634000	1.14941	1.58052e-06	0.00287832	D1>D2
4	153151001	153152000	0.720613	4.56203e-06	0.00680986	D1>D2
5	28757001	28758000	-1.33147	3.39707e-07	0.000783864	D2>D1
5	31464001	31465000	-1.94739	8.47887e-11	3.70358e-07	D2>D1
5	35103001	35104000	-1.81119	4.44344e-15	2.93846e-11	D2>D1
5	35104001	35105000	-2.24724	7.75939e-16	5.45106e-12	D2>D1
5	35213001	35214000	-1.20703	2.2321e-06	0.00384601	D2>D1
5	35221001	35222000	-1.12701	7.09177e-06	0.00966581	D2>D1
5	36285001	36286000	1.14724	2.90676e-08	8.64528e-05	D1>D2
5	38464001	38465000	-1.07094	3.24397e-06	0.00519972	D2>D1
5	41263001	41264000	1.3336	6.35117e-06	0.00887089	D1>D2
5	45139001	45140000	1.23071	4.99529e-06	0.00733634	D1>D2
5	45786001	45787000	1.11489	1.10912e-07	0.00029208	D1>D2
5	65279001	65280000	1.16943	1.5207e-07	0.00038921	D1>D2
5	66678001	66679000	-2.16326	6.81196e-11	3.02572e-07	D2>D1
5	72960001	72961000	-1.36934	2.08337e-06	0.00362136	D2>D1
5	75070001	75071000	1.45227	1.86919e-09	6.80808e-06	D1>D2
5	78281001	78282000	2.04815	3.99335e-06	0.00613506	D1>D2
5	82504001	82505000	1.306	2.18831e-06	0.00378433	D1>D2
5	91207001	91208000	-1.95717	8.1181e-08	0.000221932	D2>D1
5	92279001	92280000	1.01735	2.53732e-06	0.00423925	D1>D2
5	92301001	92302000	-1.33639	1.1385e-06	0.0021967	D2>D1
5	96633001	96634000	1.21473	1.84247e-06	0.00327477	D1>D2
5	96655001	96656000	0.949155	1.36762e-06	0.00255347	D1>D2
5	98016001	98017000	1.11742	4.92095e-07	0.00108273	D1>D2
5	98597001	98598000	1.23989	2.27418e-07	0.000548273	D1>D2
5	98616001	98617000	1.04944	1.7614e-08	5.48691e-05	D1>D2
5	101081001	101082000	0.940349	3.26754e-06	0.00522834	D1>D2
5	101549001	101550000	1.19562	7.07284e-06	0.00965112	D1>D2
5	103014001	103015000	0.682689	3.66932e-06	0.00573399	D1>D2
5	104206001	104207000	0.942576	6.17842e-06	0.0086963	D1>D2
5	106212001	106213000	2.07344	1.20593e-11	5.93553e-08	D1>D2
5	106949001	106950000	1.01887	5.33926e-08	0.000151747	D1>D2
5	107269001	107270000	0.708739	5.26062e-06	0.00765949	D1>D2
5	107750001	107751000	-1.73401	4.00918e-06	0.00615504	D2>D1
5	111700001	111701000	1.32006	1.37746e-10	5.84426e-07	D1>D2
5	116050001	116051000	1.04374	2.86476e-06	0.0047066	D1>D2
5	121007001	121008000	-1.29716	5.62152e-09	1.91547e-05	D2>D1
5	124030001	124031000	1.03007	5.7099e-06	0.00819768	D1>D2
5	124186001	124187000	-2.33453	4.52251e-12	2.348e-08	D2>D1
5	125438001	125439000	-1.78838	1.3324e-09	4.97542e-06	D2>D1
5	126915001	126916000	-1.34257	6.65346e-06	0.00920621	D2>D1
5	131022001	131023000	1.92514	9.02217e-15	5.85196e-11	D1>D2
5	131023001	131024000	1.08581	1.4098e-06	0.00261571	D1>D2
5	131458001	131459000	1.64345	7.32141e-11	3.22778e-07	D1>D2
5	131525001	131526000	1.19659	4.76497e-06	0.00704521	D1>D2
5	131887001	131888000	0.94166	1.42527e-07	0.000365577	D1>D2
5	131888001	131889000	1.38026	4.43919e-14	2.75843e-10	D1>D2
5	131889001	131890000	1.61788	5.51816e-13	3.16321e-09	D1>D2
5	131891001	131892000	1.10518	3.27736e-10	1.33776e-06	D1>D2
5	132817001	132818000	0.865265	6.95486e-06	0.00952306	D1>D2
5	137021001	137022000	-1.34047	3.91065e-06	0.00603541	D2>D1
5	138190001	138191000	-1.0884	7.15292e-06	0.00973235	D2>D1
5	138191001	138192000	-1.084	2.75324e-06	0.00454547	D2>D1
5	140076001	140077000	-1.00341	9.93058e-07	0.00195106	D2>D1
5	150564001	150565000	1.15644	5.5865e-09	1.90849e-05	D1>D2
5	150567001	150568000	1.19765	3.42277e-09	1.19992e-05	D1>D2
5	150574001	150575000	0.826634	6.75633e-06	0.00932674	D1>D2
5	150593001	150594000	1.4528	4.98807e-11	2.26228e-07	D1>D2
5	150597001	150598000	0.799737	3.90475e-06	0.00603403	D1>D2
6	6826001	6827000	0.804082	5.76122e-06	0.00823144	D1>D2
6	7211001	7212000	1.39467	8.75053e-10	3.40733e-06	D1>D2
6	7212001	7213000	1.08359	3.93459e-07	0.000891387	D1>D2
6	7278001	7279000	-1.70957	5.33869e-10	2.1278e-06	D2>D1
6	7304001	7305000	-1.34987	6.88856e-06	0.00947279	D2>D1
6	7324001	7325000	-1.66807	1.20258e-10	5.16707e-07	D2>D1
6	7325001	7326000	-1.38643	7.96573e-07	0.00162294	D2>D1
6	7331001	7332000	-1.52685	2.30063e-06	0.00393261	D2>D1
6	7332001	7333000	-1.4008	1.5325e-07	0.000391384	D2>D1
6	7350001	7351000	-2.05621	7.5994e-10	2.96886e-06	D2>D1
6	7374001	7375000	-1.45378	9.34778e-07	0.00185038	D2>D1
6	7479001	7480000	-1.42948	1.28276e-10	5.45224e-07	D2>D1
6	7480001	7481000	-1.20799	6.02088e-07	0.00128648	D2>D1
6	7490001	7491000	-1.27399	6.26616e-06	0.00878123	D2>D1
6	7511001	7512000	0.957225	6.74752e-06	0.00932002	D1>D2
6	7559001	7560000	-1.39128	8.59882e-09	2.83529e-05	D2>D1
6	7560001	7561000	-1.88624	6.44162e-12	3.2726e-08	D2>D1
6	7561001	7562000	-1.74719	1.60744e-11	7.71917e-08	D2>D1
6	14899001	14900000	-1.5097	3.27937e-11	1.52231e-07	D2>D1
6	15183001	15184000	-1.46694	2.63554e-08	7.90817e-05	D2>D1
6	15184001	15185000	-1.13553	3.71268e-07	0.000844345	D2>D1
6	15185001	15186000	-1.5236	1.29322e-11	6.32574e-08	D2>D1
6	15186001	15187000	-2.07332	5.32597e-14	3.28361e-10	D2>D1
6	15187001	15188000	-2.53357	2.87815e-22	3.04193e-18	D2>D1
6	15188001	15189000	-1.76008	9.30058e-11	4.03274e-07	D2>D1
6	15189001	15190000	-1.40724	1.56527e-06	0.00285714	D2>D1
6	15194001	15195000	-1.20704	1.57184e-06	0.00286693	D2>D1
6	15196001	15197000	-1.63924	1.55416e-09	5.74011e-06	D2>D1
6	15197001	15198000	-1.28257	1.5757e-07	0.000401121	D2>D1
6	15198001	15199000	-1.88769	5.41214e-09	1.85758e-05	D2>D1
6	15200001	15201000	-2.35444	2.25692e-13	1.33914e-09	D2>D1
6	15370001	15371000	-1.15728	9.77037e-08	0.000262554	D2>D1
6	15406001	15407000	-2.25412	6.55254e-16	4.63072e-12	D2>D1
6	15407001	15408000	-2.75391	2.85399e-19	2.54012e-15	D2>D1
6	15408001	15409000	-1.75896	1.16405e-11	5.74132e-08	D2>D1
6	15409001	15410000	-1.36854	3.72497e-11	1.71571e-07	D2>D1
6	15412001	15413000	-1.4441	3.03248e-08	8.98534e-05	D2>D1
6	15763001	15764000	1.02146	2.97465e-06	0.00485347	D1>D2
6	22717001	22718000	-1.36965	4.43347e-07	0.000991132	D2>D1
6	22736001	22737000	-1.29961	4.36347e-07	0.000978253	D2>D1
6	24211001	24212000	-1.68304	1.9649e-08	6.06497e-05	D2>D1
6	25054001	25055000	1.2098	3.73701e-06	0.00582439	D1>D2
6	29170001	29171000	1.07704	8.11248e-07	0.00164858	D1>D2
6	33090001	33091000	1.01024	6.049e-06	0.00857019	D1>D2
6	36777001	36778000	-1.14771	2.39007e-06	0.0040475	D2>D1
6	36781001	36782000	-1.6348	6.79528e-11	3.02398e-07	D2>D1
6	36782001	36783000	-1.41864	6.4285e-09	2.14961e-05	D2>D1
6	42759001	42760000	1.48078	1.50489e-08	4.78224e-05	D1>D2
6	49797001	49798000	1.19799	6.00537e-07	0.00128433	D1>D2
6	51882001	51883000	1.13616	7.14801e-12	3.60824e-08	D1>D2
6	51907001	51908000	1.94321	1.13545e-15	7.86007e-12	D1>D2
6	51908001	51909000	2.15353	8.2587e-15	5.37147e-11	D1>D2
6	53011001	53012000	-1.02573	4.5943e-07	0.00101843	D2>D1
6	53022001	53023000	-1.02931	6.23374e-06	0.00875336	D2>D1
6	57711001	57712000	1.00311	4.67661e-06	0.00695022	D1>D2
6	71239001	71240000	1.0685	4.51181e-07	0.00100296	D1>D2
6	76312001	76313000	0.983332	1.10087e-06	0.00213803	D1>D2
6	88187001	88188000	1.14081	6.27579e-07	0.00133775	D1>D2
6	88558001	88559000	1.00013	4.79958e-06	0.00708406	D1>D2
6	89004001	89005000	-1.68779	1.55507e-08	4.92188e-05	D2>D1
6	98948001	98949000	1.27414	3.30872e-06	0.00528205	D1>D2
6	99879001	99880000	-1.14662	1.7642e-06	0.00316655	D2>D1
6	109786001	109787000	-1.8638	2.42806e-09	8.69642e-06	D2>D1
6	111349001	111350000	-1.04383	4.62824e-06	0.00689742	D2>D1
6	117675001	117676000	0.999718	3.90559e-06	0.00603403	D1>D2
6	120189001	120190000	-1.18983	2.6625e-06	0.00442342	D2>D1
6	122881001	122882000	1.77032	9.20083e-11	3.99682e-07	D1>D2
6	136867001	136868000	0.757495	2.49551e-06	0.00419009	D1>D2
6	137141001	137142000	1.17867	4.28543e-07	0.000963495	D1>D2
7	34935001	34936000	-0.956686	4.03447e-06	0.00618217	D2>D1
7	34939001	34940000	1.61288	1.24626e-14	8.01787e-11	D1>D2
7	34940001	34941000	1.57817	1.3529e-14	8.68007e-11	D1>D2
7	34941001	34942000	1.32933	3.88567e-12	2.03522e-08	D1>D2
7	34952001	34953000	-1.23841	5.24246e-08	0.000149354	D2>D1
7	34985001	34986000	-1.11447	4.73943e-07	0.00104473	D2>D1
7	34986001	34987000	-1.42602	2.5948e-06	0.00432308	D2>D1
7	40653001	40654000	1.68628	4.13636e-12	2.15698e-08	D1>D2
7	48806001	48807000	-1.25054	1.03417e-07	0.000276027	D2>D1
7	48811001	48812000	-1.50864	1.83995e-07	0.000456673	D2>D1
7	50021001	50022000	1.45978	2.4059e-11	1.1369e-07	D1>D2
7	50258001	50259000	1.63481	1.37907e-07	0.000356041	D1>D2
7	50297001	50298000	1.21445	1.13425e-06	0.00219208	D1>D2
7	50523001	50524000	1.55835	1.07563e-07	0.000285164	D1>D2
7	50548001	50549000	1.17938	2.40967e-06	0.00407486	D1>D2
7	50565001	50566000	1.15687	5.42793e-08	0.000153897	D1>D2
7	63986001	63987000	-1.12621	6.26229e-06	0.00878123	D2>D1
7	70928001	70929000	0.881022	6.99164e-06	0.00956236	D1>D2
7	78357001	78358000	-1.11665	7.28525e-07	0.00151827	D2>D1
7	78563001	78564000	-1.25469	3.12184e-06	0.00504495	D2>D1
7	78570001	78571000	-1.43247	3.06796e-10	1.25662e-06	D2>D1
7	78575001	78576000	-1.57547	1.97101e-06	0.00345396	D2>D1
7	79508001	79509000	1.88538	6.53505e-11	2.91915e-07	D1>D2
7	79509001	79510000	1.29643	3.94219e-06	0.00606826	D1>D2
7	79511001	79512000	1.01237	1.5235e-06	0.00279816	D1>D2
7	79514001	79515000	1.08665	8.71191e-08	0.000235716	D1>D2
7	79515001	79516000	1.20061	7.70739e-07	0.00158669	D1>D2
7	81471001	81472000	-1.51768	1.10373e-09	4.17419e-06	D2>D1
7	81472001	81473000	-1.18506	6.03471e-06	0.00855507	D2>D1
7	108964001	108965000	-2.10367	4.18502e-07	0.000941813	D2>D1
7	109011001	109012000	-3.39921	1.96945e-12	1.07433e-08	D2>D1
7	109012001	109013000	-2.40365	1.5332e-11	7.40773e-08	D2>D1
7	109842001	109843000	-1.54413	5.68869e-07	0.00122509	D2>D1
7	111775001	111776000	-1.2067	1.32026e-07	0.000341603	D2>D1
7	111776001	111777000	-0.933279	8.6336e-07	0.00173072	D2>D1
7	111777001	111778000	-1.68224	1.91122e-08	5.91358e-05	D2>D1
7	113628001	113629000	-1.07789	5.18445e-06	0.00758122	D2>D1
7	114072001	114073000	-1.13946	5.50029e-06	0.00793524	D2>D1
7	114088001	114089000	0.998197	5.13833e-06	0.00752308	D1>D2
7	116675001	116676000	0.78345	6.47803e-06	0.00901087	D1>D2
7	117146001	117147000	-1.18524	5.62247e-08	0.000158653	D2>D1
7	117150001	117151000	1.3042	2.24117e-08	6.82868e-05	D1>D2
7	117187001	117188000	-1.73561	7.69438e-07	0.00158613	D2>D1
7	119152001	119153000	-1.94545	2.32195e-06	0.00396047	D2>D1
7	119153001	119154000	-1.19863	3.63839e-06	0.00569693	D2>D1
7	119154001	119155000	-1.09246	2.24008e-07	0.000541562	D2>D1
7	119529001	119530000	0.880819	1.54382e-06	0.00282452	D1>D2
7	132026001	132027000	1.2622	1.92968e-06	0.0033941	D1>D2
7	133121001	133122000	1.12669	1.45608e-06	0.00268894	D1>D2
7	134937001	134938000	1.72603	1.61238e-08	5.06267e-05	D1>D2
7	136496001	136497000	0.786002	1.78345e-06	0.00319291	D1>D2
7	136497001	136498000	0.928458	3.0841e-06	0.00499761	D1>D2
7	144660001	144661000	1.03376	1.79732e-06	0.0032061	D1>D2
8	5885001	5886000	-1.2673	3.68632e-06	0.00575675	D2>D1
8	7012001	7013000	-1.80513	3.59928e-06	0.00565815	D2>D1
8	9340001	9341000	0.993446	1.02704e-06	0.00201116	D1>D2
8	9398001	9399000	1.04302	9.34569e-07	0.00185038	D1>D2
8	9769001	9770000	1.21423	7.7914e-09	2.57984e-05	D1>D2
8	12178001	12179000	1.10307	6.03365e-08	0.000169047	D1>D2
8	12188001	12189000	-1.04559	7.02954e-07	0.00147146	D2>D1
8	12189001	12190000	-1.2312	4.44609e-06	0.0066624	D2>D1
8	12321001	12322000	-0.983016	2.44282e-06	0.00412502	D2>D1
8	12383001	12384000	1.64048	1.28678e-06	0.00243517	D1>D2
8	12386001	12387000	1.76068	5.08927e-13	2.9387e-09	D1>D2
8	12387001	12388000	1.15512	4.54985e-06	0.00679596	D1>D2
8	12388001	12389000	0.996519	3.16184e-06	0.00509915	D1>D2
8	12389001	12390000	1.48556	5.28596e-12	2.7146e-08	D1>D2
8	12390001	12391000	2.5136	1.72693e-32	2.98427e-28	D1>D2
8	12391001	12392000	2.51915	1.75013e-28	2.4517e-24	D1>D2
8	12392001	12393000	1.58244	6.28168e-12	3.2051e-08	D1>D2
8	12393001	12394000	1.36977	4.08312e-10	1.64399e-06	D1>D2
8	12394001	12395000	1.2408	1.8781e-06	0.00331815	D1>D2
8	12504001	12505000	0.943671	1.51687e-06	0.00278814	D1>D2
8	22181001	22182000	-1.55388	7.85916e-07	0.00161233	D2>D1
8	23060001	23061000	0.69484	6.12074e-06	0.00865029	D1>D2
8	24966001	24967000	-1.22505	2.42702e-08	7.32894e-05	D2>D1
8	26805001	26806000	-1.09899	4.86414e-07	0.00107123	D2>D1
8	28365001	28366000	-1.05301	1.23819e-06	0.00235451	D2>D1
8	28670001	28671000	1.23606	7.20363e-07	0.00150258	D1>D2
8	29042001	29043000	-1.27085	6.26843e-06	0.00878123	D2>D1
8	29202001	29203000	1.1871	1.2992e-07	0.000336891	D1>D2
8	29218001	29219000	1.57529	1.4711e-08	4.68115e-05	D1>D2
8	31072001	31073000	1.10469	1.25165e-06	0.00237439	D1>D2
8	45045001	45046000	1.07587	4.82955e-06	0.00712386	D1>D2
8	48131001	48132000	1.13463	1.32543e-06	0.00249238	D1>D2
8	48137001	48138000	1.10435	1.36111e-06	0.00254707	D1>D2
8	57566001	57567000	0.913506	1.22525e-06	0.00233365	D1>D2
8	57595001	57596000	1.08757	3.93627e-06	0.0060631	D1>D2
8	57627001	57628000	1.19943	9.96618e-11	4.31345e-07	D1>D2
8	57647001	57648000	1.45822	6.02826e-10	2.37466e-06	D1>D2
8	57653001	57654000	1.52811	8.77477e-10	3.41116e-06	D1>D2
8	57685001	57686000	0.961681	2.75079e-07	0.000649293	D1>D2
8	57688001	57689000	0.983467	2.79586e-06	0.00460299	D1>D2
8	59270001	59271000	-1.62294	6.97807e-06	0.00954932	D2>D1
8	64125001	64126000	-1.43983	4.91628e-06	0.00724276	D2>D1
8	75159001	75160000	1.10429	1.8468e-06	0.00327999	D1>D2
8	82772001	82773000	0.938725	2.31658e-06	0.00395702	D1>D2
8	87226001	87227000	-1.65068	9.12778e-10	3.51949e-06	D2>D1
8	89295001	89296000	-1.4924	6.4239e-07	0.00136276	D2>D1
8	89910001	89911000	-1.36307	3.98277e-07	0.00090058	D2>D1
8	91638001	91639000	0.98025	2.16451e-07	0.000525141	D1>D2
8	98682001	98683000	1.45975	3.27925e-09	1.15185e-05	D1>D2
8	99199001	99200000	-1.47561	4.95462e-06	0.00729017	D2>D1
8	103021001	103022000	1.24223	2.61113e-06	0.00434417	D1>D2
8	104376001	104377000	0.717866	7.93313e-07	0.00162188	D1>D2
8	104795001	104796000	1.34077	5.24075e-06	0.00763525	D1>D2
8	107944001	107945000	1.01761	1.60264e-06	0.00291637	D1>D2
8	107946001	107947000	1.09073	1.17044e-07	0.000305848	D1>D2
8	108069001	108070000	1.07741	8.40409e-08	0.000228612	D1>D2
8	108070001	108071000	1.05084	3.17585e-06	0.00511129	D1>D2
8	108148001	108149000	0.969797	4.64851e-06	0.00691715	D1>D2
8	108244001	108245000	1.41451	5.68324e-09	1.9304e-05	D1>D2
8	108712001	108713000	1.33842	4.45775e-07	0.000993743	D1>D2
8	108863001	108864000	0.951539	1.57912e-06	0.002878	D1>D2
8	108903001	108904000	0.96556	3.3019e-07	0.000765633	D1>D2
8	108931001	108932000	0.943016	1.05429e-07	0.000281079	D1>D2
8	108944001	108945000	0.906236	2.93162e-06	0.00479523	D1>D2
8	109247001	109248000	1.69226	5.3382e-07	0.00115839	D1>D2
8	109451001	109452000	-0.953205	3.64746e-06	0.00570735	D2>D1
8	114207001	114208000	1.31468	6.48254e-07	0.00137396	D1>D2
8	114978001	114979000	1.1774	1.16203e-07	0.000303985	D1>D2
8	119095001	119096000	-1.14032	1.53267e-06	0.00280848	D2>D1
8	121252001	121253000	1.26216	3.81988e-10	1.54325e-06	D1>D2
8	121253001	121254000	1.13877	6.27778e-07	0.00133775	D1>D2
8	122423001	122424000	0.860379	6.07846e-06	0.00860163	D1>D2
9	16440001	16441000	-1.09085	1.32122e-06	0.00248644	D2>D1
9	16441001	16442000	-1.07062	1.06143e-06	0.00206653	D2>D1
9	26528001	26529000	1.40867	9.57957e-09	3.13683e-05	D1>D2
9	26548001	26549000	2.33214	5.06154e-19	4.40552e-15	D1>D2
9	26549001	26550000	1.77195	1.66916e-09	6.1077e-06	D1>D2
9	26734001	26735000	1.94038	2.13454e-06	0.00369675	D1>D2
9	26735001	26736000	2.57882	2.70249e-18	2.26079e-14	D1>D2
9	26736001	26737000	1.87766	2.45489e-16	1.81055e-12	D1>D2
9	26743001	26744000	1.3856	9.18812e-07	0.00182764	D1>D2
9	26762001	26763000	1.27656	3.63141e-06	0.00569354	D1>D2
9	29141001	29142000	0.886038	6.32606e-06	0.00884104	D1>D2
9	32309001	32310000	0.938506	1.10132e-10	4.74924e-07	D1>D2
9	37142001	37143000	1.20057	1.39713e-06	0.00259628	D1>D2
9	37143001	37144000	1.64087	5.50226e-09	1.88243e-05	D1>D2
9	37548001	37549000	1.54308	3.16111e-09	1.11532e-05	D1>D2
9	37549001	37550000	1.81494	1.41987e-07	0.000364588	D1>D2
9	37572001	37573000	0.944005	3.16964e-06	0.00510477	D1>D2
9	41377001	41378000	1.77996	7.91435e-14	4.84158e-10	D1>D2
9	41378001	41379000	1.08782	7.1024e-07	0.0014854	D1>D2
9	42765001	42766000	-1.27069	5.35887e-06	0.00776435	D2>D1
9	43534001	43535000	-1.12636	4.12918e-06	0.00629046	D2>D1
9	47585001	47586000	-1.00764	1.95365e-06	0.00343116	D2>D1
9	49081001	49082000	1.49485	2.72648e-09	9.72114e-06	D1>D2
9	49195001	49196000	2.16636	7.57861e-11	3.33496e-07	D1>D2
9	49196001	49197000	2.06876	1.24635e-11	6.10911e-08	D1>D2
9	49197001	49198000	1.05944	1.96344e-06	0.00344324	D1>D2
9	49198001	49199000	0.898763	1.92683e-06	0.00339159	D1>D2
9	49209001	49210000	1.4832	2.65252e-14	1.67014e-10	D1>D2
9	49210001	49211000	1.43739	1.34837e-06	0.00253351	D1>D2
9	49217001	49218000	1.09537	2.12379e-06	0.00368081	D1>D2
9	49218001	49219000	2.03218	1.32059e-13	7.93518e-10	D1>D2
9	49221001	49222000	1.08094	1.12387e-06	0.00217558	D1>D2
9	49226001	49227000	0.914365	1.7491e-06	0.00314421	D1>D2
9	49227001	49228000	1.2692	6.62495e-13	3.76123e-09	D1>D2
9	49228001	49229000	1.88669	1.97767e-17	1.57645e-13	D1>D2
9	49229001	49230000	1.83209	1.57106e-13	9.36885e-10	D1>D2
9	49230001	49231000	1.23959	4.83668e-08	0.000138293	D1>D2
9	49244001	49245000	1.33137	1.24234e-11	6.10208e-08	D1>D2
9	49246001	49247000	2.19101	1.68341e-10	7.04138e-07	D1>D2
9	49247001	49248000	1.84026	1.23966e-12	6.84113e-09	D1>D2
9	56619001	56620000	0.769173	2.42026e-06	0.00408986	D1>D2
9	57501001	57502000	1.23561	6.50327e-07	0.00137638	D1>D2
9	59611001	59612000	-1.03849	3.23926e-06	0.00519568	D2>D1
9	62094001	62095000	-1.29371	2.4371e-08	7.34063e-05	D2>D1
9	62095001	62096000	-1.05326	4.02575e-08	0.000116943	D2>D1
9	66404001	66405000	1.29342	3.21902e-06	0.00517374	D1>D2
9	69107001	69108000	0.780701	5.16957e-06	0.00756414	D1>D2
9	69517001	69518000	0.771343	1.32074e-06	0.00248644	D1>D2
9	69908001	69909000	0.838306	4.09069e-06	0.00624408	D1>D2
9	75407001	75408000	1.52319	1.90666e-06	0.0033611	D1>D2
9	82612001	82613000	-1.5069	5.99421e-07	0.0012831	D2>D1
9	87068001	87069000	-1.7585	3.43751e-06	0.00545454	D2>D1
9	88328001	88329000	2.34787	3.00206e-17	2.3534e-13	D1>D2
9	88329001	88330000	2.00217	2.16567e-15	1.45657e-11	D1>D2
9	94364001	94365000	-1.07214	7.00841e-06	0.00957839	D2>D1
9	94619001	94620000	-1.41467	3.18334e-09	1.12149e-05	D2>D1
9	100943001	100944000	-1.18114	5.40075e-06	0.00781545	D2>D1
9	102217001	102218000	-1.1829	1.21333e-06	0.00231654	D2>D1
9	103583001	103584000	-1.194	3.90721e-06	0.00603403	D2>D1
9	104155001	104156000	-1.39367	1.39102e-06	0.00258696	D2>D1
9	107401001	107402000	0.989443	3.89754e-07	0.00088384	D1>D2
9	107426001	107427000	0.961681	6.10924e-06	0.00864003	D1>D2
9	120664001	120665000	0.870589	2.10996e-06	0.0036649	D1>D2
9	120925001	120926000	1.0549	2.49516e-06	0.00419009	D1>D2
9	122554001	122555000	0.991004	1.19385e-06	0.00228673	D1>D2
10	4232001	4233000	0.863353	3.41531e-07	0.00078654	D1>D2
10	10008001	10009000	-1.09709	6.95458e-06	0.00952306	D2>D1
10	10065001	10066000	-0.930684	4.88506e-06	0.00720124	D2>D1
10	11344001	11345000	1.00689	4.37717e-07	0.000980397	D1>D2
10	19779001	19780000	-1.77933	1.46947e-09	5.4358e-06	D2>D1
10	19832001	19833000	-1.51104	4.09099e-08	0.000118692	D2>D1
10	19836001	19837000	-1.08326	1.52746e-06	0.00280116	D2>D1
10	19844001	19845000	-1.48628	7.27408e-09	2.4221e-05	D2>D1
10	19845001	19846000	-1.67306	2.66979e-19	2.38514e-15	D2>D1
10	19847001	19848000	-1.19268	1.10261e-06	0.00213967	D2>D1
10	19848001	19849000	-1.23296	7.88285e-07	0.00161439	D2>D1
10	19855001	19856000	-1.40521	2.53148e-06	0.00423247	D2>D1
10	24963001	24964000	0.73316	3.16714e-06	0.00510421	D1>D2
10	29129001	29130000	-1.45053	3.00775e-10	1.2341e-06	D2>D1
10	29130001	29131000	-2.1337	8.41075e-08	0.000228612	D2>D1
10	34186001	34187000	-1.16478	9.33448e-07	0.00185038	D2>D1
10	40647001	40648000	-1.19485	5.72574e-06	0.00821544	D2>D1
10	40751001	40752000	1.02094	2.05942e-06	0.003585	D1>D2
10	41034001	41035000	2.81105	4.50928e-27	5.83364e-23	D1>D2
10	41035001	41036000	3.40659	6.74695e-26	8.36292e-22	D1>D2
10	41037001	41038000	1.122	1.52353e-08	4.835e-05	D1>D2
10	41039001	41040000	1.31898	3.54559e-09	1.23989e-05	D1>D2
10	41041001	41042000	1.39018	8.30196e-07	0.00167131	D1>D2
10	41043001	41044000	2.58849	1.24608e-18	1.06117e-14	D1>D2
10	41044001	41045000	1.94956	1.45611e-11	7.0786e-08	D1>D2
10	41054001	41055000	1.31029	4.45441e-07	0.000993743	D1>D2
10	41055001	41056000	1.78589	1.2463e-14	8.01787e-11	D1>D2
10	41056001	41057000	1.15208	1.84247e-08	5.70939e-05	D1>D2
10	41057001	41058000	1.3292	8.08655e-08	0.000221325	D1>D2
10	41064001	41065000	1.76754	6.55056e-14	4.01767e-10	D1>D2
10	41065001	41066000	1.51031	1.08062e-09	4.0999e-06	D1>D2
10	41069001	41070000	2.83393	7.86514e-28	1.052e-23	D1>D2
10	41070001	41071000	3.83281	3.97485e-23	4.37689e-19	D1>D2
10	41072001	41073000	1.80884	2.20141e-10	9.12744e-07	D1>D2
10	41073001	41074000	2.16186	1.35717e-09	5.05991e-06	D1>D2
10	41200001	41201000	1.05389	4.07132e-07	0.000918848	D1>D2
10	41201001	41202000	1.03828	1.16254e-06	0.0022358	D1>D2
10	41207001	41208000	1.31467	4.97938e-06	0.00732205	D1>D2
10	41209001	41210000	1.50051	1.39409e-09	5.17314e-06	D1>D2
10	41212001	41213000	1.00647	3.72272e-06	0.00580593	D1>D2
10	41218001	41219000	1.52874	1.21167e-10	5.19673e-07	D1>D2
10	41227001	41228000	1.16361	8.68487e-07	0.00173952	D1>D2
10	41228001	41229000	1.07652	4.46696e-07	0.000994861	D1>D2
10	41230001	41231000	1.66885	4.68198e-09	1.61816e-05	D1>D2
10	41238001	41239000	1.57414	7.8694e-13	4.44643e-09	D1>D2
10	41250001	41251000	1.5842	6.84978e-11	3.03682e-07	D1>D2
10	41270001	41271000	0.949414	5.51757e-08	0.000156252	D1>D2
10	41281001	41282000	1.32147	1.80122e-09	6.57911e-06	D1>D2
10	42864001	42865000	1.1155	9.50385e-07	0.00187344	D1>D2
10	49736001	49737000	-2.0712	4.09218e-07	0.000922646	D2>D1
10	58887001	58888000	2.20492	2.31604e-07	0.000555916	D1>D2
10	60109001	60110000	-1.18812	1.04063e-06	0.00203271	D2>D1
10	65006001	65007000	-1.68236	6.72204e-12	3.40775e-08	D2>D1
10	68388001	68389000	-1.20227	3.30564e-06	0.00528069	D2>D1
10	74968001	74969000	-2.23399	2.43409e-09	8.70488e-06	D2>D1
10	74969001	74970000	-1.2523	2.98656e-07	0.000700178	D2>D1
10	75265001	75266000	1.03706	2.36316e-06	0.00401629	D1>D2
10	75312001	75313000	0.926348	1.67139e-06	0.00301828	D1>D2
10	75320001	75321000	3.12494	7.85529e-16	5.5021e-12	D1>D2
10	75321001	75322000	2.33686	3.86574e-16	2.77334e-12	D1>D2
10	75322001	75323000	2.82453	7.11349e-18	5.80722e-14	D1>D2
10	75323001	75324000	2.87422	7.69748e-21	7.59312e-17	D1>D2
10	75324001	75325000	3.36998	7.38042e-36	1.4322e-31	D1>D2
10	75325001	75326000	3.16152	3.10825e-24	3.64291e-20	D1>D2
10	75326001	75327000	2.66656	1.51297e-23	1.70566e-19	D1>D2
10	75327001	75328000	2.94232	1.54195e-26	1.98397e-22	D1>D2
10	75328001	75329000	3.46653	3.40329e-29	4.97356e-25	D1>D2
10	75329001	75330000	1.63311	6.15507e-09	2.06987e-05	D1>D2
10	75330001	75331000	2.84813	3.44705e-10	1.4022e-06	D1>D2
10	75332001	75333000	2.528	5.00179e-11	2.26416e-07	D1>D2
10	75333001	75334000	1.60495	1.1009e-09	4.17015e-06	D1>D2
10	75334001	75335000	1.54131	1.36497e-11	6.66295e-08	D1>D2
10	75335001	75336000	2.0972	3.36986e-12	1.78081e-08	D1>D2
10	75337001	75338000	1.59081	4.1938e-11	1.91673e-07	D1>D2
10	75407001	75408000	1.82028	3.32978e-16	2.41814e-12	D1>D2
10	75408001	75409000	1.31876	5.83139e-09	1.97788e-05	D1>D2
10	75409001	75410000	1.60406	6.18635e-13	3.52914e-09	D1>D2
10	75410001	75411000	1.79244	6.11384e-16	4.34663e-12	D1>D2
10	75411001	75412000	3.3452	8.09329e-30	1.22824e-25	D1>D2
10	75412001	75413000	2.75	1.68097e-17	1.34448e-13	D1>D2
10	75413001	75414000	1.77028	8.862e-16	6.17073e-12	D1>D2
10	75414001	75415000	1.19182	1.58095e-09	5.81187e-06	D1>D2
10	75415001	75416000	1.08637	4.73863e-09	1.63535e-05	D1>D2
10	75475001	75476000	2.58884	2.37409e-06	0.00403198	D1>D2
10	75476001	75477000	1.28756	5.59906e-10	2.22409e-06	D1>D2
10	83737001	83738000	0.952617	3.59148e-06	0.0056534	D1>D2
10	86525001	86526000	-2.09684	6.54796e-06	0.00907614	D2>D1
10	93701001	93702000	1.06495	1.78263e-06	0.00319291	D1>D2
10	93766001	93767000	-1.06634	8.89201e-07	0.001775	D2>D1
10	94376001	94377000	0.948759	3.76794e-06	0.00586487	D1>D2
10	102197001	102198000	1.27419	7.81478e-07	0.00160462	D1>D2
10	105496001	105497000	0.614206	1.55575e-06	0.00284416	D1>D2
10	110453001	110454000	-1.50833	1.76403e-07	0.000442402	D2>D1
10	111382001	111383000	1.04837	6.21433e-06	0.00873128	D1>D2
10	111881001	111882000	-1.62935	5.1204e-07	0.00112244	D2>D1
10	121488001	121489000	1.0302	5.04135e-06	0.00739481	D1>D2
10	126095001	126096000	0.775895	1.06227e-07	0.000282571	D1>D2
10	126544001	126545000	0.716236	2.7927e-06	0.00460098	D1>D2
11	5220001	5221000	-1.23499	7.87033e-07	0.00161322	D2>D1
11	6339001	6340000	-1.32208	1.79097e-07	0.000448218	D2>D1
11	7854001	7855000	-1.37523	3.22268e-07	0.000750205	D2>D1
11	11740001	11741000	1.14722	2.26341e-06	0.00388674	D1>D2
11	11749001	11750000	1.06065	1.18339e-07	0.00030855	D1>D2
11	18757001	18758000	-1.28447	2.28107e-06	0.00390763	D2>D1
11	18759001	18760000	-1.03494	6.4253e-06	0.00894828	D2>D1
11	18965001	18966000	-1.37745	5.21228e-06	0.00761251	D2>D1
11	19010001	19011000	1.11469	5.59521e-10	2.22409e-06	D1>D2
11	19035001	19036000	-0.838295	4.95137e-06	0.00728992	D2>D1
11	19036001	19037000	-1.12549	7.59282e-09	2.51761e-05	D2>D1
11	22707001	22708000	-1.42299	3.93552e-06	0.0060631	D2>D1
11	22857001	22858000	1.11763	1.07225e-07	0.000284588	D1>D2
11	24291001	24292000	-1.19275	2.38674e-06	0.00404476	D2>D1
11	25689001	25690000	-1.2807	4.35166e-06	0.0065746	D2>D1
11	44613001	44614000	1.87177	1.64009e-08	5.13605e-05	D1>D2
11	44621001	44622000	-1.29938	3.56606e-07	0.000816492	D2>D1
11	44622001	44623000	-1.62693	1.15154e-16	8.65468e-13	D2>D1
11	44632001	44633000	-1.15831	2.27189e-06	0.00389755	D2>D1
11	44643001	44644000	-1.93521	1.40051e-12	7.67516e-09	D2>D1
11	44644001	44645000	-1.26063	6.98269e-08	0.000192897	D2>D1
11	44648001	44649000	1.46471	4.20934e-08	0.000121827	D1>D2
11	44651001	44652000	1.06323	6.39043e-08	0.00017778	D1>D2
11	44653001	44654000	1.20124	3.59557e-07	0.000822452	D1>D2
11	44661001	44662000	1.46849	3.0856e-11	1.438e-07	D1>D2
11	44667001	44668000	1.19731	4.28958e-08	0.000123998	D1>D2
11	44668001	44669000	1.27519	1.71507e-07	0.000431495	D1>D2
11	44684001	44685000	1.3822	6.90729e-12	3.49418e-08	D1>D2
11	44686001	44687000	1.36818	4.84218e-12	2.50299e-08	D1>D2
11	44687001	44688000	1.20842	2.16212e-07	0.000525141	D1>D2
11	44696001	44697000	1.07374	1.99528e-07	0.000489002	D1>D2
11	44708001	44709000	0.930191	4.40578e-06	0.00663202	D1>D2
11	44714001	44715000	1.41899	7.18312e-09	2.39518e-05	D1>D2
11	44715001	44716000	1.00259	2.76505e-07	0.000652006	D1>D2
11	44730001	44731000	1.22482	2.45925e-07	0.000586915	D1>D2
11	44737001	44738000	1.49632	2.36227e-10	9.77724e-07	D1>D2
11	44747001	44748000	1.39562	6.18468e-07	0.00132029	D1>D2
11	44748001	44749000	1.11275	7.01419e-06	0.00957839	D1>D2
11	44757001	44758000	1.03323	1.0911e-06	0.00212079	D1>D2
11	44761001	44762000	-1.26325	2.17223e-07	0.000525836	D2>D1
11	44784001	44785000	1.73773	2.89725e-11	1.35556e-07	D1>D2
11	44785001	44786000	1.19196	1.05669e-06	0.00206068	D1>D2
11	44824001	44825000	0.869338	3.77417e-06	0.00587071	D1>D2
11	44836001	44837000	0.959337	4.1215e-06	0.006283	D1>D2
11	44864001	44865000	1.07065	1.87028e-07	0.000462677	D1>D2
11	44866001	44867000	1.15166	2.05638e-08	6.30624e-05	D1>D2
11	44867001	44868000	1.32313	2.56341e-11	1.20652e-07	D1>D2
11	44890001	44891000	1.03705	5.15661e-07	0.00112725	D1>D2
11	44892001	44893000	1.11846	3.47017e-07	0.000797621	D1>D2
11	44917001	44918000	1.14402	7.41053e-08	0.000204002	D1>D2
11	44937001	44938000	1.16548	1.22387e-06	0.0023329	D1>D2
11	44942001	44943000	1.237	9.91838e-09	3.23881e-05	D1>D2
11	44980001	44981000	1.15525	4.74825e-08	0.000135929	D1>D2
11	45006001	45007000	1.27443	2.31763e-07	0.000555916	D1>D2
11	45393001	45394000	0.785599	2.44188e-07	0.000583947	D1>D2
11	47033001	47034000	-1.40752	3.3383e-06	0.00532208	D2>D1
11	66235001	66236000	-1.10079	2.11779e-06	0.0036758	D2>D1
11	76814001	76815000	-1.40962	1.21889e-06	0.00232529	D2>D1
11	77858001	77859000	1.24711	2.83909e-07	0.0006688	D1>D2
11	77859001	77860000	0.959879	3.80468e-06	0.00590652	D1>D2
11	77860001	77861000	1.2134	8.19598e-07	0.00165985	D1>D2
11	77876001	77877000	1.42971	6.603e-07	0.00139202	D1>D2
11	77886001	77887000	0.986375	4.28994e-07	0.000963594	D1>D2
11	77934001	77935000	1.64246	4.90544e-10	1.95842e-06	D1>D2
11	77935001	77936000	1.46865	9.01693e-07	0.00179691	D1>D2
11	77937001	77938000	1.02154	1.06104e-06	0.00206653	D1>D2
11	77942001	77943000	1.13301	7.51072e-07	0.0015516	D1>D2
11	78912001	78913000	-1.79227	1.23422e-06	0.00234885	D2>D1
11	82546001	82547000	-1.05295	6.3785e-06	0.00889857	D2>D1
11	82563001	82564000	-1.12758	4.97576e-07	0.00109377	D2>D1
11	82742001	82743000	1.7393	1.3292e-09	4.97129e-06	D1>D2
11	87235001	87236000	0.967944	7.12815e-06	0.0097098	D1>D2
11	89605001	89606000	1.09773	1.87793e-07	0.000463601	D1>D2
11	91333001	91334000	2.09877	1.5275e-06	0.00280116	D1>D2
11	97911001	97912000	1.75905	8.91878e-10	3.45015e-06	D1>D2
11	97983001	97984000	1.12577	2.84704e-07	0.000670006	D1>D2
11	108221001	108222000	-0.805898	6.12381e-06	0.00865029	D2>D1
11	112495001	112496000	-1.36757	6.54863e-07	0.00138302	D2>D1
11	113041001	113042000	-1.13714	4.38267e-06	0.00661301	D2>D1
11	113042001	113043000	1.29203	9.19429e-07	0.00182764	D1>D2
11	115307001	115308000	0.834431	2.47237e-07	0.000588859	D1>D2
11	117117001	117118000	-1.06154	2.99004e-07	0.000700178	D2>D1
11	117118001	117119000	-1.23109	2.81127e-06	0.00462514	D2>D1
11	117119001	117120000	-1.28328	4.07596e-06	0.0062256	D2>D1
11	118841001	118842000	-1.1191	5.49262e-06	0.00792902	D2>D1
12	6115001	6116000	-1.27162	3.00566e-06	0.00489237	D2>D1
12	7670001	7671000	-1.23965	4.58325e-06	0.00683722	D2>D1
12	7671001	7672000	-1.30932	6.92262e-06	0.0094954	D2>D1
12	8556001	8557000	0.86001	1.87458e-06	0.00331442	D1>D2
12	17644001	17645000	0.849397	2.93288e-06	0.00479523	D1>D2
12	29656001	29657000	0.739721	4.76242e-06	0.00704521	D1>D2
12	29657001	29658000	0.825612	5.46496e-06	0.0078939	D1>D2
12	30004001	30005000	0.940096	8.48387e-07	0.00170358	D1>D2
12	30195001	30196000	-1.01644	6.0298e-06	0.00855322	D2>D1
12	30325001	30326000	-0.849527	7.43711e-07	0.00153872	D2>D1
12	30326001	30327000	-1.67149	1.13277e-16	8.54075e-13	D2>D1
12	30333001	30334000	-1.91695	2.07798e-12	1.12833e-08	D2>D1
12	30370001	30371000	-1.4038	1.8049e-07	0.000449794	D2>D1
12	30371001	30372000	-2.32842	3.74466e-16	2.69463e-12	D2>D1
12	30586001	30587000	-1.32321	2.92749e-06	0.00479523	D2>D1
12	30589001	30590000	-1.06616	2.86864e-07	0.000673749	D2>D1
12	31962001	31963000	-1.05554	2.26156e-06	0.00388674	D2>D1
12	39677001	39678000	-1.81102	2.28549e-07	0.000550246	D2>D1
12	39680001	39681000	-1.64061	2.03878e-08	6.27663e-05	D2>D1
12	39681001	39682000	-1.20117	1.86153e-06	0.00330121	D2>D1
12	39692001	39693000	-2.00876	1.36682e-06	0.00255347	D2>D1
12	40035001	40036000	-2.04168	5.10224e-19	4.42468e-15	D2>D1
12	40036001	40037000	-2.28232	2.42605e-16	1.79487e-12	D2>D1
12	40748001	40749000	-1.67832	1.55996e-08	4.93077e-05	D2>D1
12	41482001	41483000	-1.33662	9.41179e-07	0.00185996	D2>D1
12	43783001	43784000	-2.02834	5.46482e-07	0.00118153	D2>D1
12	45671001	45672000	-1.502	8.61323e-08	0.000233543	D2>D1
12	50647001	50648000	0.972428	4.14403e-06	0.0063026	D1>D2
12	50998001	50999000	0.985032	2.60717e-07	0.000617239	D1>D2
12	52661001	52662000	-1.6475	2.07341e-06	0.0036067	D2>D1
12	63348001	63349000	1.21236	3.56328e-06	0.00562021	D1>D2
12	64687001	64688000	1.19155	3.54646e-06	0.0056008	D1>D2
12	68118001	68119000	1.15676	1.12571e-06	0.00217734	D1>D2
12	70893001	70894000	1.29133	4.30666e-08	0.000124188	D1>D2
12	70894001	70895000	1.12078	6.50983e-06	0.00903387	D1>D2
12	70907001	70908000	0.984348	4.66754e-07	0.00102985	D1>D2
12	76294001	76295000	-0.997484	1.15205e-06	0.00221742	D2>D1
12	76819001	76820000	-1.1696	6.41893e-06	0.00894828	D2>D1
12	76820001	76821000	-1.71667	8.40867e-12	4.21763e-08	D2>D1
12	77862001	77863000	-1.55883	1.73255e-08	5.41129e-05	D2>D1
12	84694001	84695000	1.0301	3.93473e-06	0.0060631	D1>D2
12	85860001	85861000	0.859292	6.80286e-06	0.00936913	D1>D2
12	86419001	86420000	1.02589	8.44606e-07	0.00169743	D1>D2
12	89702001	89703000	-0.938425	7.31063e-07	0.00152222	D2>D1
12	89814001	89815000	-2.30961	4.91336e-16	3.50368e-12	D2>D1
12	89815001	89816000	-1.83291	3.04538e-08	9.01229e-05	D2>D1
12	89816001	89817000	-1.68766	5.9813e-10	2.36009e-06	D2>D1
12	100962001	100963000	-1.53889	3.65663e-08	0.000107008	D2>D1
12	100974001	100975000	-0.997408	2.41489e-07	0.000578075	D2>D1
12	100981001	100982000	-1.0825	7.20709e-06	0.00978643	D2>D1
12	101023001	101024000	-0.910543	3.79612e-06	0.0058971	D2>D1
12	104771001	104772000	1.01505	2.7009e-06	0.00447466	D1>D2
12	106176001	106177000	0.855179	5.15427e-07	0.00112725	D1>D2
12	108425001	108426000	0.88065	3.42647e-06	0.00544432	D1>D2
12	117150001	117151000	1.45135	1.51537e-06	0.00278755	D1>D2
13	5862001	5863000	-2.16377	2.8951e-13	1.70075e-09	D2>D1
13	5863001	5864000	-1.46847	5.12225e-12	2.63625e-08	D2>D1
13	5870001	5871000	1.23235	3.84263e-07	0.000872223	D1>D2
13	6758001	6759000	0.876686	1.44248e-06	0.0026659	D1>D2
13	8207001	8208000	-1.08157	1.28053e-07	0.000332413	D2>D1
13	8263001	8264000	-1.05206	1.42935e-06	0.00264576	D2>D1
13	8511001	8512000	-1.61959	7.02796e-09	2.34675e-05	D2>D1
13	8718001	8719000	1.18265	1.17175e-08	3.76913e-05	D1>D2
13	10022001	10023000	1.22485	6.93854e-07	0.00145442	D1>D2
13	10023001	10024000	1.7418	3.94129e-15	2.62103e-11	D1>D2
13	10045001	10046000	1.19752	8.29482e-07	0.00167129	D1>D2
13	10274001	10275000	1.68044	1.23987e-10	5.29847e-07	D1>D2
13	10342001	10343000	-1.01351	6.32525e-06	0.00884104	D2>D1
13	10358001	10359000	0.980902	3.40323e-06	0.00541467	D1>D2
13	10359001	10360000	1.73302	2.56466e-13	1.51038e-09	D1>D2
13	11164001	11165000	1.03031	2.60398e-06	0.00433532	D1>D2
13	11178001	11179000	1.17694	2.21125e-06	0.00381842	D1>D2
13	11225001	11226000	1.65157	5.53865e-06	0.00798573	D1>D2
13	11229001	11230000	1.63233	3.38607e-07	0.000782087	D1>D2
13	12195001	12196000	0.950883	6.19876e-06	0.00871975	D1>D2
13	12198001	12199000	0.969261	1.79939e-07	0.000449161	D1>D2
13	13822001	13823000	-1.09008	1.86721e-06	0.00330631	D2>D1
13	15465001	15466000	0.846165	6.61115e-06	0.00915837	D1>D2
13	30836001	30837000	-1.23117	7.23698e-06	0.0098185	D2>D1
13	34133001	34134000	-1.19822	5.3859e-06	0.00779873	D2>D1
13	37144001	37145000	0.938954	1.70036e-06	0.00306825	D1>D2
13	37306001	37307000	0.985265	4.59889e-08	0.000132293	D1>D2
13	37328001	37329000	0.766383	2.38116e-06	0.00403819	D1>D2
13	41109001	41110000	0.773701	4.05927e-06	0.00620818	D1>D2
13	44282001	44283000	1.16024	1.66313e-06	0.00301429	D1>D2
13	48263001	48264000	1.06172	2.48915e-06	0.00418535	D1>D2
13	49073001	49074000	-0.990713	4.71967e-06	0.00699895	D2>D1
13	51173001	51174000	1.18979	3.42621e-09	1.19992e-05	D1>D2
13	53398001	53399000	-2.7564	1.65421e-06	0.00300097	D2>D1
13	53776001	53777000	-1.66268	1.82902e-16	1.36168e-12	D2>D1
13	53777001	53778000	-1.67393	5.66666e-15	3.71877e-11	D2>D1
13	53778001	53779000	-1.73801	1.91015e-07	0.000469595	D2>D1
13	53779001	53780000	-1.82495	1.03636e-11	5.18721e-08	D2>D1
13	53796001	53797000	-1.91587	1.89775e-07	0.000467033	D2>D1
13	53798001	53799000	1.02228	7.79457e-07	0.00160285	D1>D2
13	53800001	53801000	-0.957858	1.35785e-06	0.00254526	D2>D1
13	53811001	53812000	-1.65559	8.89868e-10	3.448e-06	D2>D1
13	53824001	53825000	-1.73783	1.07438e-12	5.97079e-09	D2>D1
13	53837001	53838000	-1.34157	6.36026e-09	2.13132e-05	D2>D1
13	53838001	53839000	-1.07482	3.34918e-06	0.00533584	D2>D1
13	53840001	53841000	-1.5588	5.90664e-09	2.00054e-05	D2>D1
13	53841001	53842000	-2.1331	2.99008e-13	1.74788e-09	D2>D1
13	53842001	53843000	-1.21288	2.48347e-07	0.000590906	D2>D1
13	53844001	53845000	-1.29745	9.24589e-07	0.00183635	D2>D1
13	53845001	53846000	-2.39006	9.44424e-29	1.34692e-24	D2>D1
13	53846001	53847000	-1.74294	1.05627e-15	7.33337e-12	D2>D1
13	53848001	53849000	-1.75999	7.4051e-20	6.84816e-16	D2>D1
13	53854001	53855000	-2.16595	1.15608e-15	7.95634e-12	D2>D1
13	53855001	53856000	-2.20149	5.44577e-17	4.19956e-13	D2>D1
13	53862001	53863000	-1.16544	3.13039e-06	0.00505531	D2>D1
13	53865001	53866000	-2.05056	5.21533e-11	2.35632e-07	D2>D1
13	54221001	54222000	-1.14496	6.94203e-07	0.00145442	D2>D1
13	56890001	56891000	-1.11789	7.0155e-06	0.00957839	D2>D1
13	56891001	56892000	-1.19433	2.5273e-06	0.00423247	D2>D1
13	56892001	56893000	-1.1131	3.63565e-06	0.00569641	D2>D1
13	57831001	57832000	1.44237	2.66934e-11	1.25388e-07	D1>D2
13	57835001	57836000	0.883117	6.89338e-06	0.00947279	D1>D2
13	57838001	57839000	1.81191	1.88424e-07	0.00046419	D1>D2
13	57932001	57933000	1.27097	8.15644e-08	0.000222723	D1>D2
13	64449001	64450000	1.34994	3.59471e-09	1.25521e-05	D1>D2
13	64485001	64486000	1.26439	4.07949e-09	1.41613e-05	D1>D2
13	64486001	64487000	1.17301	7.39496e-09	2.45889e-05	D1>D2
13	64497001	64498000	1.34953	3.10908e-12	1.6578e-08	D1>D2
13	64838001	64839000	1.32174	5.88717e-07	0.00126361	D1>D2
13	64842001	64843000	2.26524	1.46204e-15	9.91783e-12	D1>D2
13	69770001	69771000	-1.12182	5.22323e-07	0.00113866	D2>D1
13	70228001	70229000	-1.11574	5.22736e-06	0.00762044	D2>D1
13	70311001	70312000	-1.32704	6.67629e-07	0.00140372	D2>D1
13	83715001	83716000	1.78206	3.15013e-10	1.28805e-06	D1>D2
13	83716001	83717000	2.10635	3.30274e-16	2.40588e-12	D1>D2
13	84345001	84346000	0.968478	1.79605e-06	0.0032061	D1>D2
13	84360001	84361000	1.42192	3.93299e-08	0.00011467	D1>D2
13	95420001	95421000	0.867842	2.26395e-06	0.00388674	D1>D2
13	97263001	97264000	-0.93247	2.04824e-06	0.00356816	D2>D1
13	99444001	99445000	-1.45632	4.42946e-07	0.000991132	D2>D1
13	99497001	99498000	-1.11728	2.24273e-06	0.00386151	D2>D1
13	99501001	99502000	-1.4945	4.73785e-08	0.000135795	D2>D1
13	99510001	99511000	-1.74033	1.80126e-08	5.58901e-05	D2>D1
13	99511001	99512000	-1.41744	1.66409e-06	0.00301429	D2>D1
13	99780001	99781000	-1.0912	1.21236e-06	0.00231654	D2>D1
13	106514001	106515000	-1.28088	1.02094e-06	0.00200251	D2>D1
13	107821001	107822000	1.01718	8.73912e-08	0.000236182	D1>D2
13	107822001	107823000	0.960161	5.4602e-06	0.00789183	D1>D2
13	107882001	107883000	1.09119	1.10416e-07	0.000291422	D1>D2
13	116292001	116293000	1.43811	6.54117e-13	3.72259e-09	D1>D2
13	116293001	116294000	1.5628	9.59447e-09	3.13737e-05	D1>D2
13	116294001	116295000	2.66256	1.95782e-21	1.9808e-17	D1>D2
13	116295001	116296000	2.31785	9.41961e-21	9.21512e-17	D1>D2
13	116298001	116299000	1.39744	7.17898e-07	0.00149876	D1>D2
13	116317001	116318000	1.10466	4.01659e-07	0.000907361	D1>D2
14	21983001	21984000	-1.85356	1.1645e-08	3.75091e-05	D2>D1
14	21984001	21985000	-1.82968	7.5958e-10	2.96886e-06	D2>D1
14	22809001	22810000	0.875694	2.33814e-07	0.00056027	D1>D2
14	23518001	23519000	-1.20305	3.09416e-06	0.00500705	D2>D1
14	25023001	25024000	0.58417	8.62172e-08	0.000233543	D1>D2
14	32536001	32537000	1.02556	2.85071e-06	0.00468677	D1>D2
14	54196001	54197000	-1.22301	1.12658e-07	0.00029602	D2>D1
14	57142001	57143000	1.12135	7.4196e-07	0.00153815	D1>D2
14	66420001	66421000	-0.976007	5.13616e-07	0.00112485	D2>D1
14	66956001	66957000	0.826618	6.01999e-06	0.00854444	D1>D2
14	68064001	68065000	0.97056	2.21674e-06	0.00382511	D1>D2
14	72527001	72528000	0.821267	4.06193e-06	0.00620818	D1>D2
14	73173001	73174000	1.23683	2.01625e-07	0.00049363	D1>D2
14	73363001	73364000	-1.5937	5.4541e-07	0.00118029	D2>D1
14	73374001	73375000	-1.09466	4.61939e-07	0.00102292	D2>D1
14	84871001	84872000	-1.85998	2.77155e-06	0.00456932	D2>D1
14	94427001	94428000	1.25922	8.0345e-07	0.00163555	D1>D2
14	99301001	99302000	-0.98261	3.35388e-07	0.000776167	D2>D1
14	106301001	106302000	-3.571	5.0719e-06	0.00743501	D2>D1
14	110745001	110746000	-1.21514	7.41478e-07	0.00153815	D2>D1
14	117097001	117098000	1.51501	8.27942e-07	0.00167015	D1>D2
14	117784001	117785000	0.87511	1.41805e-06	0.00262787	D1>D2
14	120539001	120540000	0.744989	1.01046e-06	0.0019836	D1>D2
14	121429001	121430000	0.671271	4.02842e-06	0.0061769	D1>D2
14	123009001	123010000	1.94875	1.92459e-11	9.18628e-08	D1>D2
15	13117001	13118000	0.976631	4.62942e-06	0.00689742	D1>D2
15	13189001	13190000	-1.28317	2.54819e-06	0.00425441	D2>D1
15	13305001	13306000	-1.4842	1.14412e-07	0.000300295	D2>D1
15	21087001	21088000	1.16873	1.05028e-06	0.00204988	D1>D2
15	25059001	25060000	1.14102	4.74367e-06	0.00702783	D1>D2
15	25372001	25373000	0.888941	1.13991e-06	0.00219764	D1>D2
15	25373001	25374000	1.13112	2.44896e-06	0.00412951	D1>D2
15	25893001	25894000	-1.60047	1.35212e-06	0.00253652	D2>D1
15	32727001	32728000	1.08998	1.16447e-06	0.0022377	D1>D2
15	36943001	36944000	-1.17448	4.44064e-06	0.0066624	D2>D1
15	36956001	36957000	-2.19033	8.0681e-07	0.00164097	D2>D1
15	42563001	42564000	1.66175	2.85097e-07	0.000670265	D1>D2
15	59520001	59521000	-1.41903	4.65266e-07	0.00102752	D2>D1
15	73652001	73653000	0.834191	1.95532e-06	0.00343154	D1>D2
15	73985001	73986000	0.700199	7.14027e-07	0.001492	D1>D2
15	74172001	74173000	1.03527	1.63977e-07	0.000416087	D1>D2
15	76854001	76855000	0.812963	7.62778e-08	0.000209495	D1>D2
15	85680001	85681000	1.22541	7.08107e-06	0.00965678	D1>D2
15	85681001	85682000	1.17038	1.01687e-07	0.000272113	D1>D2
15	85682001	85683000	1.14594	1.71789e-06	0.00309046	D1>D2
15	86691001	86692000	0.980756	1.87262e-06	0.00331343	D1>D2
15	90129001	90130000	1.04958	4.05948e-06	0.00620818	D1>D2
15	97001001	97002000	0.967442	6.73062e-06	0.0093021	D1>D2
16	4516001	4517000	1.44543	3.06113e-06	0.00496378	D1>D2
16	9562001	9563000	-1.06742	5.73542e-06	0.00821937	D2>D1
16	23644001	23645000	-1.23793	1.67119e-06	0.00301828	D2>D1
16	23807001	23808000	-1.76963	5.36888e-11	2.42107e-07	D2>D1
16	23808001	23809000	-1.42723	5.18988e-06	0.00758448	D2>D1
16	23811001	23812000	-1.21803	1.78002e-06	0.00319253	D2>D1
16	23816001	23817000	-1.42335	2.12752e-09	7.71337e-06	D2>D1
16	23831001	23832000	-1.54111	6.73155e-08	0.000186394	D2>D1
16	32310001	32311000	1.13608	1.38999e-06	0.00258696	D1>D2
16	32514001	32515000	0.641599	4.79657e-06	0.00708403	D1>D2
16	34351001	34352000	-1.17575	7.2092e-06	0.00978643	D2>D1
16	34507001	34508000	-1.38955	6.77338e-06	0.00933938	D2>D1
16	34799001	34800000	-1.13728	3.00203e-06	0.00489237	D2>D1
16	41292001	41293000	-1.29649	5.95698e-06	0.00847023	D2>D1
16	41298001	41299000	-1.10637	6.47542e-08	0.000179723	D2>D1
16	59558001	59559000	1.0558	1.0972e-07	0.000290231	D1>D2
16	67467001	67468000	-1.08761	1.35122e-06	0.00253652	D2>D1
16	74822001	74823000	0.759986	4.42688e-06	0.00665005	D1>D2
16	74953001	74954000	-1.10096	2.07518e-07	0.000507533	D2>D1
16	74955001	74956000	-1.06443	1.41733e-07	0.000364329	D2>D1
16	74965001	74966000	-1.11004	2.97413e-09	1.05406e-05	D2>D1
16	74966001	74967000	-1.21519	5.06889e-07	0.00111218	D2>D1
16	74967001	74968000	-1.50149	2.15762e-08	6.60813e-05	D2>D1
16	74969001	74970000	-1.46486	1.41857e-06	0.00262787	D2>D1
16	77238001	77239000	-1.64714	6.64229e-07	0.00139781	D2>D1
16	77420001	77421000	-1.25289	2.131e-07	0.000520109	D2>D1
16	77421001	77422000	-1.65166	7.27463e-10	2.85139e-06	D2>D1
16	77596001	77597000	-1.59186	1.61848e-07	0.000411125	D2>D1
16	77597001	77598000	-1.21383	1.19013e-06	0.00228515	D2>D1
16	77645001	77646000	-1.44682	4.66832e-06	0.00694227	D2>D1
16	77646001	77647000	-1.62621	3.99294e-08	0.000116275	D2>D1
16	96613001	96614000	-0.995381	5.76822e-06	0.00823646	D2>D1
16	97009001	97010000	-1.17118	6.76059e-06	0.00932719	D2>D1
16	97021001	97022000	-1.06605	3.54861e-06	0.0056008	D2>D1
16	97037001	97038000	-1.23036	5.12081e-08	0.000146064	D2>D1
16	97102001	97103000	-1.14113	6.21401e-06	0.00873128	D2>D1
16	97106001	97107000	-1.15061	1.60478e-06	0.00291801	D2>D1
16	97169001	97170000	-1.14366	3.43695e-07	0.000790753	D2>D1
16	97289001	97290000	-1.06043	1.91357e-06	0.00337076	D2>D1
17	5757001	5758000	1.10734	1.97277e-06	0.00345448	D1>D2
17	10291001	10292000	1.19705	7.28233e-06	0.00987437	D1>D2
17	10315001	10316000	1.86376	4.69937e-06	0.00697967	D1>D2
17	11320001	11321000	-1.03948	6.07517e-06	0.00860163	D2>D1
17	33675001	33676000	-1.58708	1.95742e-10	8.15866e-07	D2>D1
17	39844001	39845000	-0.595944	4.43096e-10	1.77799e-06	D2>D1
17	39846001	39847000	-0.580936	3.78218e-06	0.0058793	D2>D1
17	42366001	42367000	1.02025	3.81557e-06	0.00591954	D1>D2
17	47877001	47878000	-1.72779	9.12361e-09	3.00089e-05	D2>D1
17	48096001	48097000	1.56007	3.65561e-08	0.000107008	D1>D2
17	48097001	48098000	2.05914	5.91059e-07	0.00126635	D1>D2
17	58771001	58772000	-2.12526	4.73448e-11	2.15138e-07	D2>D1
17	65759001	65760000	0.717694	4.41208e-06	0.00663202	D1>D2
17	66288001	66289000	-1.18338	4.22611e-06	0.00639717	D2>D1
17	66441001	66442000	1.00309	2.35737e-06	0.00401221	D1>D2
17	66672001	66673000	-1.02571	5.32406e-06	0.00772809	D2>D1
17	66687001	66688000	1.24609	1.84022e-07	0.000456673	D1>D2
17	66715001	66716000	-0.861296	1.27961e-06	0.00242355	D2>D1
17	66716001	66717000	-1.20065	6.36471e-09	2.13132e-05	D2>D1
17	66717001	66718000	-0.870108	5.3332e-06	0.00773662	D2>D1
17	66756001	66757000	0.785154	1.08196e-06	0.00210477	D1>D2
17	66764001	66765000	1.51447	4.16524e-06	0.00632931	D1>D2
17	66782001	66783000	1.54266	1.01041e-08	3.29037e-05	D1>D2
17	66817001	66818000	-1.29478	1.33254e-07	0.000344404	D2>D1
17	66818001	66819000	-1.22297	1.98118e-09	7.20489e-06	D2>D1
17	66834001	66835000	-1.39024	9.78731e-07	0.00192611	D2>D1
17	66893001	66894000	1.19653	2.59263e-06	0.0043225	D1>D2
17	66944001	66945000	-1.13269	5.56047e-06	0.00801045	D2>D1
17	66956001	66957000	-0.97467	1.28209e-08	4.1073e-05	D2>D1
17	67000001	67001000	-1.34864	3.8214e-11	1.7567e-07	D2>D1
17	67037001	67038000	-1.12637	6.37789e-08	0.00017764	D2>D1
17	67038001	67039000	-1.28261	8.72484e-11	3.79701e-07	D2>D1
17	67046001	67047000	1.05219	1.14817e-07	0.000301025	D1>D2
17	67056001	67057000	-1.2212	2.4489e-06	0.00412951	D2>D1
17	67079001	67080000	-0.953075	3.33734e-06	0.00532208	D2>D1
17	67090001	67091000	1.64047	5.54942e-08	0.000156966	D1>D2
17	67107001	67108000	-2.29782	3.14664e-13	1.83487e-09	D2>D1
17	67116001	67117000	-1.42848	7.62816e-10	2.97519e-06	D2>D1
17	67118001	67119000	-1.09122	5.95314e-06	0.00846986	D2>D1
17	67126001	67127000	-1.01845	5.48732e-09	1.88003e-05	D2>D1
17	67164001	67165000	-0.990235	2.7139e-06	0.00448678	D2>D1
17	67211001	67212000	-1.65587	3.87371e-10	1.56233e-06	D2>D1
17	67228001	67229000	-1.18757	1.53722e-06	0.00281463	D2>D1
17	67240001	67241000	-1.26275	6.65729e-08	0.000184554	D2>D1
17	67265001	67266000	-1.26925	6.34087e-08	0.000177026	D2>D1
17	67266001	67267000	-1.30806	6.01072e-08	0.000168604	D2>D1
17	67301001	67302000	-1.41571	1.57502e-09	5.79907e-06	D2>D1
17	67303001	67304000	2.04777	3.86811e-12	2.03051e-08	D1>D2
17	67348001	67349000	-1.22708	1.86584e-06	0.00330631	D2>D1
17	67350001	67351000	1.54186	2.67409e-12	1.43231e-08	D1>D2
17	67351001	67352000	1.89677	2.59032e-14	1.63533e-10	D1>D2
17	67352001	67353000	2.41424	5.26129e-22	5.53596e-18	D1>D2
17	67353001	67354000	2.40197	3.31236e-07	0.000767309	D1>D2
17	67474001	67475000	-0.907075	3.13525e-06	0.00505971	D2>D1
17	67475001	67476000	-1.02684	3.83121e-06	0.00593603	D2>D1
17	68586001	68587000	0.862581	8.22216e-07	0.00166231	D1>D2
17	76259001	76260000	-1.17663	3.6957e-06	0.0057676	D2>D1
17	80640001	80641000	-1.1673	6.69312e-06	0.00925568	D2>D1
17	84290001	84291000	-1.24561	7.32142e-08	0.000202019	D2>D1
17	85394001	85395000	1.11167	2.32983e-06	0.00397105	D1>D2
17	85617001	85618000	1.25598	6.03908e-11	2.70782e-07	D1>D2
17	85618001	85619000	2.55025	2.74162e-17	2.16356e-13	D1>D2
17	85619001	85620000	1.72297	1.57374e-17	1.26298e-13	D1>D2
17	85622001	85623000	2.5327	4.24902e-13	2.46554e-09	D1>D2
17	85623001	85624000	2.38883	7.81891e-20	7.20272e-16	D1>D2
17	85624001	85625000	2.43866	1.9683e-22	2.09705e-18	D1>D2
17	85625001	85626000	2.31001	5.47012e-28	7.40017e-24	D1>D2
17	87521001	87522000	-1.06405	1.24552e-06	0.00236466	D2>D1
17	87522001	87523000	-1.64722	4.68339e-14	2.89498e-10	D2>D1
17	87766001	87767000	0.99882	1.83389e-06	0.00326195	D1>D2
17	88758001	88759000	-1.31115	1.98789e-06	0.00347581	D2>D1
17	88963001	88964000	-1.26724	3.09722e-07	0.00072242	D2>D1
17	90053001	90054000	-1.15128	3.62603e-06	0.00568887	D2>D1
17	90060001	90061000	-1.72226	8.85038e-10	3.43491e-06	D2>D1
17	90077001	90078000	-1.38933	4.145e-06	0.0063026	D2>D1
17	90079001	90080000	-1.3702	1.95222e-07	0.000478944	D2>D1
17	90084001	90085000	-1.23693	7.69794e-07	0.00158613	D2>D1
17	90086001	90087000	-2.05793	3.37661e-11	1.56133e-07	D2>D1
17	90087001	90088000	-1.55072	1.14149e-10	4.91351e-07	D2>D1
17	90091001	90092000	-2.32944	2.12898e-20	2.01611e-16	D2>D1
17	90141001	90142000	-1.72826	6.31398e-07	0.00134305	D2>D1
17	90177001	90178000	1.21906	6.3606e-08	0.000177367	D1>D2
17	90208001	90209000	-1.31365	6.43365e-08	0.000178773	D2>D1
17	90252001	90253000	-2.46043	1.32558e-12	7.29831e-09	D2>D1
17	90285001	90286000	1.39567	4.21862e-06	0.00638991	D1>D2
17	90294001	90295000	1.51626	1.79842e-06	0.0032061	D1>D2
17	90418001	90419000	-1.39379	2.3598e-08	7.1625e-05	D2>D1
17	90451001	90452000	-1.80878	2.98001e-13	1.7463e-09	D2>D1
17	90452001	90453000	-2.23169	2.87741e-16	2.10903e-12	D2>D1
17	90453001	90454000	-1.52587	8.50741e-11	3.7092e-07	D2>D1
17	90456001	90457000	-1.39748	2.16492e-07	0.000525141	D2>D1
17	90503001	90504000	-1.12258	8.43005e-07	0.00169565	D2>D1
17	90521001	90522000	-1.24516	3.96073e-07	0.000896452	D2>D1
18	11158001	11159000	-1.45551	2.28783e-08	6.9619e-05	D2>D1
18	11162001	11163000	-1.3897	6.04192e-08	0.000169078	D2>D1
18	13402001	13403000	-1.13017	5.57325e-06	0.00802096	D2>D1
18	13755001	13756000	-1.33769	5.62312e-09	1.91547e-05	D2>D1
18	13785001	13786000	1.1376	1.79438e-06	0.0032061	D1>D2
18	13800001	13801000	0.74198	4.20462e-06	0.00638095	D1>D2
18	13876001	13877000	1.03316	1.36204e-06	0.00254707	D1>D2
18	13887001	13888000	0.870609	1.62715e-06	0.00295642	D1>D2
18	13935001	13936000	1.10475	9.01435e-07	0.00179691	D1>D2
18	14654001	14655000	-1.382	1.3943e-07	0.000359141	D2>D1
18	23750001	23751000	-1.44106	2.89883e-08	8.63255e-05	D2>D1
18	25553001	25554000	-1.91271	4.29879e-06	0.00650302	D2>D1
18	27127001	27128000	1.17493	2.13447e-07	0.000520421	D1>D2
18	42797001	42798000	-1.15575	8.24324e-07	0.00166515	D2>D1
18	42801001	42802000	-1.14625	4.20763e-06	0.00638143	D2>D1
18	42805001	42806000	-0.999581	2.45579e-06	0.00413807	D2>D1
18	44463001	44464000	-1.11957	4.52851e-07	0.00100479	D2>D1
18	44525001	44526000	1.07787	6.36408e-07	0.00135128	D1>D2
18	51953001	51954000	-1.14248	1.82281e-06	0.00324469	D2>D1
18	53280001	53281000	1.01661	6.42548e-06	0.00894828	D1>D2
18	54452001	54453000	0.795745	3.68801e-07	0.000841159	D1>D2
18	57605001	57606000	-1.07307	2.68525e-06	0.00445497	D2>D1
18	62434001	62435000	1.49216	3.48626e-06	0.0055208	D1>D2
18	63483001	63484000	1.43268	3.58606e-06	0.00564862	D1>D2
18	64345001	64346000	1.08001	1.17801e-08	3.78411e-05	D1>D2
18	66536001	66537000	0.908734	3.1907e-06	0.0051317	D1>D2
18	69499001	69500000	1.25522	2.37633e-06	0.00403288	D1>D2
18	70422001	70423000	0.798589	3.52739e-06	0.00557475	D1>D2
18	73808001	73809000	0.965935	1.87788e-07	0.000463601	D1>D2
18	73812001	73813000	1.37721	2.18097e-09	7.88301e-06	D1>D2
18	73813001	73814000	1.87906	9.13854e-14	5.53329e-10	D1>D2
18	73866001	73867000	1.12767	4.1317e-06	0.00629046	D1>D2
18	81366001	81367000	-1.13911	5.20549e-07	0.00113583	D2>D1
18	84312001	84313000	-1.00935	3.53447e-07	0.000810042	D2>D1
19	6492001	6493000	0.955908	3.26037e-06	0.00522247	D1>D2
19	6496001	6497000	1.15855	4.0083e-09	1.39347e-05	D1>D2
19	6497001	6498000	2.32744	8.98237e-10	3.46907e-06	D1>D2
19	6498001	6499000	2.9266	5.92775e-22	6.20962e-18	D1>D2
19	6499001	6500000	2.54465	5.3366e-18	4.41756e-14	D1>D2
19	6500001	6501000	3.42309	5.97222e-31	9.61838e-27	D1>D2
19	6501001	6502000	3.86609	4.50716e-38	1.02601e-33	D1>D2
19	6502001	6503000	4.18248	1.84605e-47	6.42715e-43	D1>D2
19	6503001	6504000	4.45712	1.05435e-41	2.68402e-37	D1>D2
19	6504001	6505000	1.5319	1.17044e-12	6.47422e-09	D1>D2
19	6506001	6507000	1.07922	3.24423e-07	0.000753738	D1>D2
19	6507001	6508000	2.08136	6.3358e-10	2.48753e-06	D1>D2
19	6508001	6509000	1.80735	2.98082e-14	1.86693e-10	D1>D2
19	6511001	6512000	0.979747	3.02711e-06	0.00491534	D1>D2
19	6512001	6513000	1.71297	6.97129e-15	4.55919e-11	D1>D2
19	6513001	6514000	1.64045	1.6459e-11	7.88786e-08	D1>D2
19	6515001	6516000	1.13661	5.9037e-12	3.01875e-08	D1>D2
19	6518001	6519000	1.04706	2.93075e-06	0.00479523	D1>D2
19	6519001	6520000	1.74777	4.49692e-14	2.78699e-10	D1>D2
19	6520001	6521000	2.1772	3.26001e-18	2.71759e-14	D1>D2
19	6521001	6522000	1.47393	3.45309e-11	1.59358e-07	D1>D2
19	6522001	6523000	1.95261	1.34816e-12	7.40537e-09	D1>D2
19	6530001	6531000	1.41294	1.65655e-10	6.95358e-07	D1>D2
19	6531001	6532000	1.66754	1.52185e-16	1.14016e-12	D1>D2
19	6532001	6533000	1.45598	1.01827e-09	3.87576e-06	D1>D2
19	6533001	6534000	1.15885	6.61291e-11	2.94837e-07	D1>D2
19	6672001	6673000	1.18356	7.45133e-08	0.000204887	D1>D2
19	10356001	10357000	-1.04111	7.32374e-06	0.00992082	D2>D1
19	10440001	10441000	1.24433	1.68718e-07	0.00042629	D1>D2
19	14132001	14133000	-1.78151	4.30725e-06	0.00651166	D2>D1
19	14241001	14242000	1.45165	6.36481e-09	2.13132e-05	D1>D2
19	14591001	14592000	1.1355	9.45248e-07	0.00186642	D1>D2
19	26309001	26310000	0.88236	2.24727e-06	0.00386652	D1>D2
19	45741001	45742000	1.79356	1.82833e-07	0.000455153	D1>D2
19	48207001	48208000	1.3251	3.39019e-08	9.97036e-05	D1>D2
19	48367001	48368000	0.916409	5.69216e-07	0.00122509	D1>D2
19	48722001	48723000	1.01855	5.57918e-06	0.00802208	D1>D2
19	56725001	56726000	1.48868	6.29289e-07	0.00133977	D1>D2
19	56726001	56727000	1.21814	2.39998e-06	0.00406137	D1>D2
19	57582001	57583000	0.870426	6.62901e-06	0.00917774	D1>D2
19	60464001	60465000	-1.44954	5.56257e-06	0.00801045	D2>D1

## Sheet: 4-Met clustering
chromosome	start	stop	Sign	Number of windows	Size (kb)
17	90035001	90743000	D2>D1	108	708
4	125167001	125832000	D1>D2	122	665
1	160396001	160717000	D1>D2	75	321
2	91677001	91974000	D2>D1	103	297
10	41009001	41302000	D1>D2	99	293
10	75249001	75486000	D1>D2	78	237
9	49081001	49273000	D1>D2	32	192
19	6495001	6670000	D1>D2	34	175
17	67219001	67353000	D1>D2	18	134
10	19743001	19876000	D2>D1	22	133
4	4131001	4263000	D1>D2	32	132
4	36223001	36351000	D2>D1	19	128
6	7270001	7376000	D2>D1	16	106
4	36737001	36841000	D2>D1	19	104
12	30270001	30373000	D2>D1	13	103
13	53776001	53871000	D2>D1	42	95
6	7477001	7566000	D2>D1	14	89
7	50477001	50557000	D1>D2	14	80
12	39659001	39716000	D2>D1	10	57
4	36438001	36492000	D2>D1	8	54
13	11178001	11231000	D1>D2	7	53
4	15030001	15071000	D1>D2	6	41
13	64687001	64728000	D2>D1	6	41
4	132108001	132146000	D1>D2	18	38
1	134873001	134910000	D2>D1	11	37
2	129710001	129746000	D2>D1	6	36
9	26519001	26552000	D1>D2	6	33
1	72500001	72532000	D2>D1	5	32
6	36767001	36798000	D2>D1	6	31
8	57620001	57651000	D1>D2	5	31
2	148396001	148426000	D2>D1	10	30
16	74941001	74970000	D2>D1	17	29
17	66756001	66785000	D1>D2	11	29
11	44622001	44646000	D2>D1	8	24
1	68515001	68538000	D2>D1	6	23
13	8205001	8228000	D2>D1	3	23
2	148630001	148652000	D2>D1	4	22
4	4695001	4717000	D1>D2	5	22
4	36947001	36969000	D2>D1	4	22
17	66998001	67019000	D1>D2	3	21
2	73263001	73283000	D1>D2	3	20
4	120265001	120285000	D1>D2	3	20
5	150565001	150585000	D1>D2	5	20
7	48795001	48814000	D2>D1	7	19
9	26735001	26754000	D1>D2	9	19
1	88202001	88219000	D2>D1	3	17
6	15183001	15199000	D2>D1	8	16
3	105531001	105546000	D1>D2	4	15
6	15356001	15371000	D2>D1	3	15
18	73799001	73813000	D1>D2	3	14
2	118445001	118458000	D2>D1	3	13
13	64617001	64630000	D2>D1	5	13
3	54007001	54019000	D1>D2	3	12
6	30665001	30677000	D1>D2	3	12
2	174687001	174698000	D1>D2	3	11
11	76812001	76823000	D2>D1	3	11
13	8315001	8326000	D2>D1	3	11
17	58767001	58775000	D2>D1	4	8
1	14305001	14312000	D2>D1	2	7
5	31468001	31475000	D2>D1	2	7
11	97912001	97919000	D1>D2	2	7
17	85619001	85626000	D1>D2	3	7
9	62095001	62101000	D2>D1	2	6
9	88325001	88331000	D1>D2	3	6
12	119024001	119030000	D1>D2	3	6
1	43145001	43150000	D2>D1	2	5
1	165007001	165012000	D2>D1	2	5
2	27106001	27111000	D1>D2	2	5
3	34652001	34657000	D1>D2	4	5
1	80024001	80028000	D2>D1	3	4
5	35281001	35285000	D2>D1	2	4
5	71745001	71749000	D2>D1	2	4
5	91205001	91209000	D2>D1	2	4
8	9765001	9769000	D1>D2	2	4
11	16262001	16266000	D2>D1	3	4
13	54221001	54225000	D2>D1	2	4
16	97006001	97010000	D2>D1	3	4
3	79020001	79023000	D1>D2	2	3
7	119152001	119155000	D2>D1	3	3
1	31793001	31795000	D1>D2	2	2
2	27140001	27142000	D1>D2	2	2
3	61004001	61006000	D1>D2	2	2
6	24210001	24212000	D2>D1	2	2
7	34940001	34942000	D1>D2	2	2
7	108981001	108983000	D2>D1	2	2
8	57685001	57687000	D1>D2	2	2
12	40034001	40036000	D2>D1	2	2
13	10265001	10267000	D1>D2	2	2
13	116294001	116296000	D1>D2	2	2
15	25059001	25061000	D1>D2	2	2
16	77596001	77598000	D2>D1	2	2
17	67045001	67047000	D1>D2	2	2
1	6506001	6507000	D2>D1	1	1
1	9041001	9042000	D2>D1	1	1
1	12805001	12806000	D1>D2	1	1
1	14342001	14343000	D2>D1	1	1
1	14350001	14351000	D2>D1	1	1
1	14358001	14359000	D2>D1	1	1
1	22423001	22424000	D2>D1	1	1
1	34661001	34662000	D2>D1	1	1
1	43259001	43260000	D2>D1	1	1
1	63383001	63384000	D2>D1	1	1
1	64203001	64204000	D1>D2	1	1
1	64380001	64381000	D1>D2	1	1
1	64994001	64995000	D2>D1	1	1
1	65356001	65357000	D1>D2	1	1
1	67099001	67100000	D2>D1	1	1
1	75451001	75452000	D2>D1	1	1
1	79227001	79228000	D2>D1	1	1
1	79438001	79439000	D2>D1	1	1
1	79800001	79801000	D2>D1	1	1
1	88154001	88155000	D2>D1	1	1
1	116153001	116154000	D2>D1	1	1
1	128032001	128033000	D2>D1	1	1
1	132619001	132620000	D1>D2	1	1
1	133256001	133257000	D1>D2	1	1
1	152333001	152334000	D1>D2	1	1
1	165037001	165038000	D2>D1	1	1
1	169616001	169617000	D2>D1	1	1
2	35793001	35794000	D1>D2	1	1
2	44688001	44689000	D2>D1	1	1
2	51237001	51238000	D1>D2	1	1
2	55110001	55111000	D2>D1	1	1
2	60838001	60839000	D1>D2	1	1
2	98662001	98663000	D2>D1	1	1
2	106787001	106788000	D1>D2	1	1
2	111919001	111920000	D2>D1	1	1
2	148132001	148133000	D2>D1	1	1
2	148586001	148587000	D2>D1	1	1
2	148609001	148610000	D2>D1	1	1
3	8041001	8042000	D2>D1	1	1
3	8374001	8375000	D2>D1	1	1
3	8548001	8549000	D2>D1	1	1
3	25054001	25055000	D2>D1	1	1
3	32632001	32633000	D2>D1	1	1
3	32642001	32643000	D2>D1	1	1
3	35994001	35995000	D1>D2	1	1
3	45339001	45340000	D2>D1	1	1
3	53102001	53103000	D1>D2	1	1
3	66507001	66508000	D1>D2	1	1
3	79389001	79390000	D1>D2	1	1
3	80551001	80552000	D2>D1	1	1
3	82132001	82133000	D1>D2	1	1
3	88215001	88216000	D1>D2	1	1
3	95619001	95620000	D1>D2	1	1
3	116275001	116276000	D1>D2	1	1
3	123650001	123651000	D1>D2	1	1
3	127066001	127067000	D2>D1	1	1
3	127297001	127298000	D1>D2	1	1
3	132276001	132277000	D2>D1	1	1
3	143293001	143294000	D2>D1	1	1
3	146280001	146281000	D1>D2	1	1
4	4449001	4450000	D1>D2	1	1
4	7564001	7565000	D2>D1	1	1
4	12824001	12825000	D2>D1	1	1
4	15130001	15131000	D1>D2	1	1
4	28211001	28212000	D2>D1	1	1
4	28227001	28228000	D2>D1	1	1
4	29847001	29848000	D2>D1	1	1
4	35323001	35324000	D2>D1	1	1
4	35402001	35403000	D2>D1	1	1
4	35770001	35771000	D2>D1	1	1
4	36135001	36136000	D2>D1	1	1
4	36389001	36390000	D2>D1	1	1
4	36513001	36514000	D2>D1	1	1
4	36570001	36571000	D2>D1	1	1
4	63126001	63127000	D1>D2	1	1
4	72806001	72807000	D2>D1	1	1
4	76405001	76406000	D2>D1	1	1
4	90866001	90867000	D2>D1	1	1
4	102165001	102166000	D1>D2	1	1
4	109809001	109810000	D2>D1	1	1
4	120339001	120340000	D1>D2	1	1
5	9230001	9231000	D1>D2	1	1
5	18331001	18332000	D2>D1	1	1
5	18343001	18344000	D2>D1	1	1
5	18351001	18352000	D2>D1	1	1
5	26423001	26424000	D1>D2	1	1
5	35106001	35107000	D2>D1	1	1
5	35209001	35210000	D2>D1	1	1
5	74757001	74758000	D1>D2	1	1
5	91916001	91917000	D2>D1	1	1
5	106956001	106957000	D1>D2	1	1
5	131016001	131017000	D1>D2	1	1
5	131188001	131189000	D1>D2	1	1
6	15257001	15258000	D2>D1	1	1
6	15408001	15409000	D2>D1	1	1
6	22731001	22732000	D2>D1	1	1
6	22748001	22749000	D2>D1	1	1
6	51877001	51878000	D1>D2	1	1
6	51907001	51908000	D1>D2	1	1
6	85012001	85013000	D2>D1	1	1
7	40685001	40686000	D1>D2	1	1
7	52750001	52751000	D2>D1	1	1
7	81465001	81466000	D2>D1	1	1
7	81483001	81484000	D2>D1	1	1
7	82114001	82115000	D1>D2	1	1
7	111750001	111751000	D2>D1	1	1
7	111775001	111776000	D2>D1	1	1
7	113959001	113960000	D2>D1	1	1
7	114072001	114073000	D2>D1	1	1
7	117428001	117429000	D2>D1	1	1
7	122401001	122402000	D2>D1	1	1
7	123008001	123009000	D2>D1	1	1
7	131396001	131397000	D2>D1	1	1
8	9238001	9239000	D1>D2	1	1
8	9363001	9364000	D1>D2	1	1
8	12320001	12321000	D2>D1	1	1
8	14182001	14183000	D2>D1	1	1
8	24977001	24978000	D2>D1	1	1
8	26800001	26801000	D1>D2	1	1
8	29067001	29068000	D1>D2	1	1
8	29201001	29202000	D1>D2	1	1
8	69576001	69577000	D2>D1	1	1
8	69906001	69907000	D2>D1	1	1
8	108782001	108783000	D1>D2	1	1
8	108938001	108939000	D1>D2	1	1
8	108953001	108954000	D1>D2	1	1
8	114364001	114365000	D1>D2	1	1
9	3031001	3032000	D2>D1	1	1
9	16440001	16441000	D2>D1	1	1
9	41435001	41436000	D1>D2	1	1
9	47601001	47602000	D2>D1	1	1
9	49274001	49275000	D2>D1	1	1
9	50935001	50936000	D2>D1	1	1
9	59611001	59612000	D2>D1	1	1
9	64699001	64700000	D1>D2	1	1
9	80688001	80689000	D2>D1	1	1
9	92909001	92910000	D2>D1	1	1
9	102212001	102213000	D2>D1	1	1
9	115245001	115246000	D2>D1	1	1
10	4027001	4028000	D2>D1	1	1
10	10053001	10054000	D2>D1	1	1
10	22190001	22191000	D1>D2	1	1
10	29130001	29131000	D2>D1	1	1
10	29137001	29138000	D2>D1	1	1
10	45819001	45820000	D2>D1	1	1
10	106565001	106566000	D1>D2	1	1
10	110433001	110434000	D2>D1	1	1
11	3194001	3195000	D2>D1	1	1
11	18880001	18881000	D1>D2	1	1
11	19010001	19011000	D1>D2	1	1
11	24710001	24711000	D2>D1	1	1
11	44953001	44954000	D2>D1	1	1
11	66229001	66230000	D1>D2	1	1
11	66725001	66726000	D2>D1	1	1
11	97964001	97965000	D1>D2	1	1
11	102668001	102669000	D2>D1	1	1
11	108045001	108046000	D2>D1	1	1
11	108058001	108059000	D2>D1	1	1
11	108142001	108143000	D2>D1	1	1
11	113043001	113044000	D1>D2	1	1
11	113359001	113360000	D2>D1	1	1
12	7680001	7681000	D2>D1	1	1
12	11371001	11372000	D2>D1	1	1
12	14068001	14069000	D2>D1	1	1
12	89815001	89816000	D2>D1	1	1
12	90182001	90183000	D2>D1	1	1
13	9927001	9928000	D1>D2	1	1
13	9986001	9987000	D1>D2	1	1
13	10309001	10310000	D1>D2	1	1
13	10982001	10983000	D1>D2	1	1
13	13817001	13818000	D2>D1	1	1
13	15555001	15556000	D1>D2	1	1
13	34138001	34139000	D2>D1	1	1
13	57752001	57753000	D1>D2	1	1
13	64747001	64748000	D2>D1	1	1
13	64903001	64904000	D2>D1	1	1
13	69737001	69738000	D2>D1	1	1
13	69786001	69787000	D2>D1	1	1
13	70278001	70279000	D2>D1	1	1
13	75842001	75843000	D1>D2	1	1
13	83716001	83717000	D1>D2	1	1
13	98772001	98773000	D2>D1	1	1
15	25910001	25911000	D2>D1	1	1
15	28197001	28198000	D1>D2	1	1
15	30319001	30320000	D2>D1	1	1
15	47322001	47323000	D2>D1	1	1
15	55997001	55998000	D2>D1	1	1
16	41293001	41294000	D2>D1	1	1
16	52965001	52966000	D2>D1	1	1
16	77646001	77647000	D2>D1	1	1
16	95150001	95151000	D2>D1	1	1
16	96951001	96952000	D2>D1	1	1
17	7257001	7258000	D1>D2	1	1
17	11865001	11866000	D1>D2	1	1
17	31387001	31388000	D2>D1	1	1
17	38748001	38749000	D2>D1	1	1
17	38809001	38810000	D2>D1	1	1
17	49100001	49101000	D2>D1	1	1
17	54808001	54809000	D2>D1	1	1
17	62846001	62847000	D2>D1	1	1
17	64934001	64935000	D2>D1	1	1
17	66868001	66869000	D1>D2	1	1
17	66895001	66896000	D1>D2	1	1
17	66971001	66972000	D1>D2	1	1
17	66986001	66987000	D1>D2	1	1
17	67090001	67091000	D1>D2	1	1
17	67113001	67114000	D1>D2	1	1
17	87530001	87531000	D2>D1	1	1
17	87564001	87565000	D2>D1	1	1
17	89729001	89730000	D2>D1	1	1
18	6297001	6298000	D1>D2	1	1
18	13398001	13399000	D2>D1	1	1
18	14771001	14772000	D1>D2	1	1
18	31431001	31432000	D2>D1	1	1
18	44525001	44526000	D1>D2	1	1
18	53682001	53683000	D1>D2	1	1
18	57787001	57788000	D2>D1	1	1
18	62423001	62424000	D1>D2	1	1
18	63680001	63681000	D2>D1	1	1
18	73861001	73862000	D1>D2	1	1
18	80416001	80417000	D1>D2	1	1
18	84313001	84314000	D2>D1	1	1
19	14719001	14720000	D2>D1	1	1
19	50384001	50385000	D2>D1	1	1
19	55746001	55747000	D1>D2	1	1
19	58823001	58824000	D2>D1	1	1

## Sheet: 5-Met main clusters
Number	chromosome	start	stop	Sign	Number of windows	Size (kb)	Genes
1	1	160396001	160717000	D1>D2	75	321	Rabgap1l, Gpr52
2	2	91677001	91974000	D2>D1	103	297	Atg13, Harbi1, Ambra1, Chrm4, Mdk, Dgkz, Gm9821
3	4	4131001	4263000	D1>D2	32	132	Penk
4	4	36223001	36351000	D2>D1	19	128	Lingo2
4bis	4	36737001	36841000	D2>D1	19	104	Lingo2
5	4	125167001	125832000	D1>D2	122	665	Grik3
6	6	7270001	7376000	D2>D1	16	106	Gm19272, Gm44046
7	9	49081001	49273000	D1>D2	32	192	Tmprss5, Gm4894, upstream of Drd2
8	10	19743001	19876000	D2>D1	22	133	Il20ra, Slc35d3, Pex7
9	10	41009001	41302000	D1>D2	99	293	Gpr6, Fig4
10	10	75249001	75486000	D1>D2	78	237	Specc1l, Adora2a, Upb1, 4933407G14Rik
11	12	30270001	30373000	D2>D1	13	103	Sntg2
12	13	53776001	53871000	D2>D1	42	95	upstream of Drd1
13	17	67219001	67353000	D1>D2	18	134	Ptprm
14	17	90035001	90743000	D2>D1	108	708	Nrxn1
15	19	6495001	6670000	D1>D2	34	175	Nrxn2

## Sheet: 6-HMet clustering 1kb
chromosome	start	stop	Sign	Number of windows	Size (kb)
1	160404001	160715000	D1>D2	62	311
10	75265001	75477000	D1>D2	29	212
19	6492001	6673000	D1>D2	27	181
2	91787001	91931000	D2>D1	52	144
11	44648001	44758000	D1>D2	18	110
10	41200001	41282000	D1>D2	13	82
13	53800001	53866000	D2>D1	16	66
9	49195001	49248000	D1>D2	17	53
4	125653001	125703000	D1>D2	8	50
6	7304001	7351000	D2>D1	6	47
4	4131001	4176000	D1>D2	8	45
6	15370001	15413000	D2>D1	6	43
3	82104001	82144000	D1>D2	6	40
10	41034001	41074000	D1>D2	17	40
17	90053001	90092000	D2>D1	8	39
17	90418001	90457000	D2>D1	5	39
4	125203001	125237000	D2>D1	5	34
5	150564001	150598000	D1>D2	5	34
1	189308001	189341000	D1>D2	5	33
4	4191001	4224000	D1>D2	6	33
2	148622001	148652000	D2>D1	4	30
9	26734001	26763000	D1>D2	5	29
11	44864001	44893000	D1>D2	5	29
11	77858001	77887000	D1>D2	5	29
1	134882001	134910000	D2>D1	6	28
4	125263001	125290000	D2>D1	7	27
13	116292001	116318000	D1>D2	6	26
2	91950001	91975000	D2>D1	5	25
3	123659001	123684000	D2>D1	6	25
4	120338001	120363000	D1>D2	4	25
16	23807001	23832000	D2>D1	5	25
1	164998001	165022000	D2>D1	6	24
10	19832001	19856000	D2>D1	7	24
11	44621001	44645000	D2>D1	5	24
13	10022001	10046000	D1>D2	3	24
9	26528001	26550000	D1>D2	3	22
2	73262001	73283000	D1>D2	9	21
3	34643001	34664000	D1>D2	9	21
13	53776001	53797000	D2>D1	5	21
17	67107001	67127000	D2>D1	4	20
3	30753001	30771000	D2>D1	4	18
4	15028001	15046000	D1>D2	3	18
6	15183001	15201000	D2>D1	12	18
17	66817001	66835000	D2>D1	3	18
16	74953001	74970000	D2>D1	6	17
4	132130001	132146000	D1>D2	3	16
12	39677001	39693000	D2>D1	4	16
3	105532001	105547000	D1>D2	3	15
12	70893001	70908000	D1>D2	3	15
13	99497001	99512000	D2>D1	4	15
2	118433001	118447000	D2>D1	3	14
7	78563001	78576000	D2>D1	3	13
13	64485001	64498000	D1>D2	3	13
6	7479001	7491000	D2>D1	3	12
8	12383001	12395000	D1>D2	10	12
1	63369001	63379000	D2>D1	3	10
3	127066001	127076000	D2>D1	5	10
2	55102001	55111000	D2>D1	3	9
11	77934001	77943000	D1>D2	4	9
12	30325001	30334000	D2>D1	3	9
17	85617001	85626000	D1>D2	7	9
18	42797001	42806000	D2>D1	3	9
3	54018001	54026000	D1>D2	3	8
3	116276001	116284000	D1>D2	4	8
7	79508001	79516000	D1>D2	5	8
13	57831001	57839000	D1>D2	3	8
3	88213001	88220000	D1>D2	5	7
8	48131001	48138000	D1>D2	2	7
8	57647001	57654000	D1>D2	2	7
16	41292001	41299000	D2>D1	2	7
1	75451001	75457000	D2>D1	5	6
4	125492001	125498000	D1>D2	3	6
6	36777001	36783000	D2>D1	3	6
7	48806001	48812000	D2>D1	2	6
11	44937001	44943000	D1>D2	2	6
18	73808001	73814000	D1>D2	3	6
1	75439001	75444000	D2>D1	2	5
2	129741001	129746000	D2>D1	3	5
5	131887001	131892000	D1>D2	4	5
13	11225001	11230000	D1>D2	2	5
13	64838001	64843000	D1>D2	2	5
16	97102001	97107000	D2>D1	2	5
18	11158001	11163000	D2>D1	2	5
1	128032001	128036000	D2>D1	2	4
3	79022001	79026000	D1>D2	3	4
4	12821001	12825000	D2>D1	2	4
4	107918001	107922000	D1>D2	2	4
4	125484001	125488000	D2>D1	4	4
8	57685001	57689000	D1>D2	2	4
12	30586001	30590000	D2>D1	2	4
13	12195001	12199000	D1>D2	2	4
17	67350001	67354000	D1>D2	4	4
2	148406001	148409000	D1>D2	3	3
2	174287001	174290000	D1>D2	2	3
4	4633001	4636000	D2>D1	2	3
6	7559001	7562000	D2>D1	3	3
7	34939001	34942000	D1>D2	3	3
7	111775001	111778000	D2>D1	3	3
7	119152001	119155000	D2>D1	3	3
8	107944001	107947000	D1>D2	2	3
11	18757001	18760000	D2>D1	2	3
11	117117001	117120000	D2>D1	3	3
12	89814001	89817000	D2>D1	3	3
13	56890001	56893000	D2>D1	3	3
15	85680001	85683000	D1>D2	3	3
17	39844001	39847000	D2>D1	2	3
17	66715001	66718000	D2>D1	3	3
1	72532001	72534000	D2>D1	2	2
2	20722001	20724000	D1>D2	2	2
2	27140001	27142000	D1>D2	2	2
2	74222001	74224000	D2>D1	2	2
2	148396001	148398000	D2>D1	2	2
3	53102001	53104000	D1>D2	2	2
3	61003001	61005000	D1>D2	2	2
3	66504001	66506000	D1>D2	2	2
3	120884001	120886000	D2>D1	2	2
4	125200001	125202000	D1>D2	2	2
4	125911001	125913000	D2>D1	2	2
4	132109001	132111000	D1>D2	2	2
5	35103001	35105000	D2>D1	2	2
5	131022001	131024000	D1>D2	2	2
5	138190001	138192000	D2>D1	2	2
6	7211001	7213000	D1>D2	2	2
6	51907001	51909000	D1>D2	2	2
7	34985001	34987000	D2>D1	2	2
7	81471001	81473000	D2>D1	2	2
7	109011001	109013000	D2>D1	2	2
7	136496001	136498000	D1>D2	2	2
8	12188001	12190000	D2>D1	2	2
8	108069001	108071000	D1>D2	2	2
8	121252001	121254000	D1>D2	2	2
9	16440001	16442000	D2>D1	2	2
9	37142001	37144000	D1>D2	2	2
9	37548001	37550000	D1>D2	2	2
9	41377001	41379000	D1>D2	2	2
9	62094001	62096000	D2>D1	2	2
9	88328001	88330000	D1>D2	2	2
10	29129001	29131000	D2>D1	2	2
10	74968001	74970000	D2>D1	2	2
11	19035001	19037000	D2>D1	2	2
11	44784001	44786000	D1>D2	2	2
12	7670001	7672000	D2>D1	2	2
12	29656001	29658000	D1>D2	2	2
12	30370001	30372000	D2>D1	2	2
12	40035001	40037000	D2>D1	2	2
12	76819001	76821000	D2>D1	2	2
13	5862001	5864000	D2>D1	2	2
13	10358001	10360000	D1>D2	2	2
13	83715001	83717000	D1>D2	2	2
13	107821001	107823000	D1>D2	2	2
14	21983001	21985000	D2>D1	2	2
15	25372001	25374000	D1>D2	2	2
16	77420001	77422000	D2>D1	2	2
16	77596001	77598000	D2>D1	2	2
16	77645001	77647000	D2>D1	2	2
17	48096001	48098000	D1>D2	2	2
17	67037001	67039000	D2>D1	2	2
17	67265001	67267000	D2>D1	2	2
17	67474001	67476000	D2>D1	2	2
17	87521001	87523000	D2>D1	2	2
19	56725001	56727000	D1>D2	2	2
1	10193001	10194000	D2>D1	1	1
1	13078001	13079000	D2>D1	1	1
1	14263001	14264000	D2>D1	1	1
1	14294001	14295000	D2>D1	1	1
1	14371001	14372000	D2>D1	1	1
1	28142001	28143000	D1>D2	1	1
1	35688001	35689000	D1>D2	1	1
1	36475001	36476000	D2>D1	1	1
1	41894001	41895000	D1>D2	1	1
1	43142001	43143000	D2>D1	1	1
1	48760001	48761000	D2>D1	1	1
1	68106001	68107000	D1>D2	1	1
1	68536001	68537000	D2>D1	1	1
1	68753001	68754000	D1>D2	1	1
1	69536001	69537000	D2>D1	1	1
1	69657001	69658000	D1>D2	1	1
1	69667001	69668000	D2>D1	1	1
1	69674001	69675000	D2>D1	1	1
1	72319001	72320000	D2>D1	1	1
1	72490001	72491000	D2>D1	1	1
1	72500001	72501000	D2>D1	1	1
1	72574001	72575000	D2>D1	1	1
1	75393001	75394000	D2>D1	1	1
1	75448001	75449000	D1>D2	1	1
1	75476001	75477000	D1>D2	1	1
1	77708001	77709000	D1>D2	1	1
1	77712001	77713000	D2>D1	1	1
1	78904001	78905000	D2>D1	1	1
1	80032001	80033000	D2>D1	1	1
1	88240001	88241000	D2>D1	1	1
1	88272001	88273000	D2>D1	1	1
1	88295001	88296000	D2>D1	1	1
1	90115001	90116000	D2>D1	1	1
1	90163001	90164000	D1>D2	1	1
1	92287001	92288000	D1>D2	1	1
1	92833001	92834000	D2>D1	1	1
1	105992001	105993000	D2>D1	1	1
1	129216001	129217000	D1>D2	1	1
1	133256001	133257000	D1>D2	1	1
1	134196001	134197000	D2>D1	1	1
1	158477001	158478000	D2>D1	1	1
1	168426001	168427000	D1>D2	1	1
1	168677001	168678000	D1>D2	1	1
1	177840001	177841000	D1>D2	1	1
1	180439001	180440000	D2>D1	1	1
1	183510001	183511000	D1>D2	1	1
2	10427001	10428000	D1>D2	1	1
2	20459001	20460000	D2>D1	1	1
2	27218001	27219000	D1>D2	1	1
2	32803001	32804000	D2>D1	1	1
2	34358001	34359000	D2>D1	1	1
2	35150001	35151000	D1>D2	1	1
2	47182001	47183000	D2>D1	1	1
2	51844001	51845000	D2>D1	1	1
2	68404001	68405000	D1>D2	1	1
2	70568001	70569000	D1>D2	1	1
2	72126001	72127000	D2>D1	1	1
2	72198001	72199000	D1>D2	1	1
2	72477001	72478000	D1>D2	1	1
2	73099001	73100000	D1>D2	1	1
2	91937001	91938000	D1>D2	1	1
2	104454001	104455000	D2>D1	1	1
2	105452001	105453000	D1>D2	1	1
2	106699001	106700000	D1>D2	1	1
2	106861001	106862000	D1>D2	1	1
2	108726001	108727000	D2>D1	1	1
2	112946001	112947000	D2>D1	1	1
2	116323001	116324000	D1>D2	1	1
2	119703001	119704000	D1>D2	1	1
2	127758001	127759000	D1>D2	1	1
2	134853001	134854000	D2>D1	1	1
2	143833001	143834000	D1>D2	1	1
2	148583001	148584000	D2>D1	1	1
2	152672001	152673000	D2>D1	1	1
2	155433001	155434000	D2>D1	1	1
2	158845001	158846000	D1>D2	1	1
2	162746001	162747000	D1>D2	1	1
2	165242001	165243000	D2>D1	1	1
2	173776001	173777000	D1>D2	1	1
2	173887001	173888000	D1>D2	1	1
2	174701001	174702000	D1>D2	1	1
2	179283001	179284000	D1>D2	1	1
2	179701001	179702000	D1>D2	1	1
2	181051001	181052000	D1>D2	1	1
3	7528001	7529000	D1>D2	1	1
3	8512001	8513000	D2>D1	1	1
3	8563001	8564000	D2>D1	1	1
3	13810001	13811000	D2>D1	1	1
3	23164001	23165000	D2>D1	1	1
3	25063001	25064000	D2>D1	1	1
3	26135001	26136000	D2>D1	1	1
3	26150001	26151000	D2>D1	1	1
3	31482001	31483000	D1>D2	1	1
3	32615001	32616000	D2>D1	1	1
3	32642001	32643000	D2>D1	1	1
3	35493001	35494000	D2>D1	1	1
3	35930001	35931000	D1>D2	1	1
3	35996001	35997000	D1>D2	1	1
3	36335001	36336000	D1>D2	1	1
3	41571001	41572000	D1>D2	1	1
3	50403001	50404000	D2>D1	1	1
3	53658001	53659000	D1>D2	1	1
3	56105001	56106000	D1>D2	1	1
3	57710001	57711000	D2>D1	1	1
3	57898001	57899000	D1>D2	1	1
3	68037001	68038000	D1>D2	1	1
3	76076001	76077000	D2>D1	1	1
3	80560001	80561000	D2>D1	1	1
3	82049001	82050000	D1>D2	1	1
3	97159001	97160000	D1>D2	1	1
3	109235001	109236000	D2>D1	1	1
3	109862001	109863000	D2>D1	1	1
3	122428001	122429000	D2>D1	1	1
3	123597001	123598000	D2>D1	1	1
3	127260001	127261000	D1>D2	1	1
3	132852001	132853000	D1>D2	1	1
3	138198001	138199000	D2>D1	1	1
3	145651001	145652000	D1>D2	1	1
4	4186001	4187000	D2>D1	1	1
4	4338001	4339000	D2>D1	1	1
4	4675001	4676000	D1>D2	1	1
4	4696001	4697000	D1>D2	1	1
4	4711001	4712000	D1>D2	1	1
4	6945001	6946000	D1>D2	1	1
4	6976001	6977000	D1>D2	1	1
4	14974001	14975000	D2>D1	1	1
4	15147001	15148000	D1>D2	1	1
4	15704001	15705000	D1>D2	1	1
4	19870001	19871000	D1>D2	1	1
4	29847001	29848000	D2>D1	1	1
4	33926001	33927000	D2>D1	1	1
4	35395001	35396000	D2>D1	1	1
4	35402001	35403000	D2>D1	1	1
4	35741001	35742000	D2>D1	1	1
4	36065001	36066000	D1>D2	1	1
4	36277001	36278000	D2>D1	1	1
4	36311001	36312000	D2>D1	1	1
4	36325001	36326000	D2>D1	1	1
4	36944001	36945000	D1>D2	1	1
4	40072001	40073000	D1>D2	1	1
4	46112001	46113000	D2>D1	1	1
4	71549001	71550000	D2>D1	1	1
4	72867001	72868000	D2>D1	1	1
4	87667001	87668000	D2>D1	1	1
4	99746001	99747000	D2>D1	1	1
4	104009001	104010000	D2>D1	1	1
4	114570001	114571000	D1>D2	1	1
4	117869001	117870000	D1>D2	1	1
4	119838001	119839000	D2>D1	1	1
4	120276001	120277000	D1>D2	1	1
4	123184001	123185000	D2>D1	1	1
4	123202001	123203000	D2>D1	1	1
4	124346001	124347000	D2>D1	1	1
4	125167001	125168000	D1>D2	1	1
4	125196001	125197000	D2>D1	1	1
4	125259001	125260000	D1>D2	1	1
4	125291001	125292000	D1>D2	1	1
4	125294001	125295000	D2>D1	1	1
4	125318001	125319000	D1>D2	1	1
4	125329001	125330000	D2>D1	1	1
4	125361001	125362000	D2>D1	1	1
4	125422001	125423000	D2>D1	1	1
4	125500001	125501000	D2>D1	1	1
4	125502001	125503000	D1>D2	1	1
4	125528001	125529000	D1>D2	1	1
4	125585001	125586000	D1>D2	1	1
4	125606001	125607000	D2>D1	1	1
4	125614001	125615000	D1>D2	1	1
4	125704001	125705000	D2>D1	1	1
4	125728001	125729000	D2>D1	1	1
4	125832001	125833000	D1>D2	1	1
4	128890001	128891000	D2>D1	1	1
4	132127001	132128000	D2>D1	1	1
4	134581001	134582000	D2>D1	1	1
4	134671001	134672000	D1>D2	1	1
4	142633001	142634000	D1>D2	1	1
4	153151001	153152000	D1>D2	1	1
5	28757001	28758000	D2>D1	1	1
5	31464001	31465000	D2>D1	1	1
5	35213001	35214000	D2>D1	1	1
5	35221001	35222000	D2>D1	1	1
5	36285001	36286000	D1>D2	1	1
5	38464001	38465000	D2>D1	1	1
5	41263001	41264000	D1>D2	1	1
5	45139001	45140000	D1>D2	1	1
5	45786001	45787000	D1>D2	1	1
5	65279001	65280000	D1>D2	1	1
5	66678001	66679000	D2>D1	1	1
5	72960001	72961000	D2>D1	1	1
5	75070001	75071000	D1>D2	1	1
5	78281001	78282000	D1>D2	1	1
5	82504001	82505000	D1>D2	1	1
5	91207001	91208000	D2>D1	1	1
5	92279001	92280000	D1>D2	1	1
5	92301001	92302000	D2>D1	1	1
5	96633001	96634000	D1>D2	1	1
5	96655001	96656000	D1>D2	1	1
5	98016001	98017000	D1>D2	1	1
5	98597001	98598000	D1>D2	1	1
5	98616001	98617000	D1>D2	1	1
5	101081001	101082000	D1>D2	1	1
5	101549001	101550000	D1>D2	1	1
5	103014001	103015000	D1>D2	1	1
5	104206001	104207000	D1>D2	1	1
5	106212001	106213000	D1>D2	1	1
5	106949001	106950000	D1>D2	1	1
5	107269001	107270000	D1>D2	1	1
5	107750001	107751000	D2>D1	1	1
5	111700001	111701000	D1>D2	1	1
5	116050001	116051000	D1>D2	1	1
5	121007001	121008000	D2>D1	1	1
5	124030001	124031000	D1>D2	1	1
5	124186001	124187000	D2>D1	1	1
5	125438001	125439000	D2>D1	1	1
5	126915001	126916000	D2>D1	1	1
5	131458001	131459000	D1>D2	1	1
5	131525001	131526000	D1>D2	1	1
5	132817001	132818000	D1>D2	1	1
5	137021001	137022000	D2>D1	1	1
5	140076001	140077000	D2>D1	1	1
6	6826001	6827000	D1>D2	1	1
6	7278001	7279000	D2>D1	1	1
6	7374001	7375000	D2>D1	1	1
6	7511001	7512000	D1>D2	1	1
6	14899001	14900000	D2>D1	1	1
6	15763001	15764000	D1>D2	1	1
6	22717001	22718000	D2>D1	1	1
6	22736001	22737000	D2>D1	1	1
6	24211001	24212000	D2>D1	1	1
6	25054001	25055000	D1>D2	1	1
6	29170001	29171000	D1>D2	1	1
6	33090001	33091000	D1>D2	1	1
6	42759001	42760000	D1>D2	1	1
6	49797001	49798000	D1>D2	1	1
6	51882001	51883000	D1>D2	1	1
6	53011001	53012000	D2>D1	1	1
6	53022001	53023000	D2>D1	1	1
6	57711001	57712000	D1>D2	1	1
6	71239001	71240000	D1>D2	1	1
6	76312001	76313000	D1>D2	1	1
6	88187001	88188000	D1>D2	1	1
6	88558001	88559000	D1>D2	1	1
6	89004001	89005000	D2>D1	1	1
6	98948001	98949000	D1>D2	1	1
6	99879001	99880000	D2>D1	1	1
6	109786001	109787000	D2>D1	1	1
6	111349001	111350000	D2>D1	1	1
6	117675001	117676000	D1>D2	1	1
6	120189001	120190000	D2>D1	1	1
6	122881001	122882000	D1>D2	1	1
6	136867001	136868000	D1>D2	1	1
6	137141001	137142000	D1>D2	1	1
7	34935001	34936000	D2>D1	1	1
7	34952001	34953000	D2>D1	1	1
7	40653001	40654000	D1>D2	1	1
7	50021001	50022000	D1>D2	1	1
7	50258001	50259000	D1>D2	1	1
7	50297001	50298000	D1>D2	1	1
7	50523001	50524000	D1>D2	1	1
7	50548001	50549000	D1>D2	1	1
7	50565001	50566000	D1>D2	1	1
7	63986001	63987000	D2>D1	1	1
7	70928001	70929000	D1>D2	1	1
7	78357001	78358000	D2>D1	1	1
7	108964001	108965000	D2>D1	1	1
7	109842001	109843000	D2>D1	1	1
7	113628001	113629000	D2>D1	1	1
7	114072001	114073000	D2>D1	1	1
7	114088001	114089000	D1>D2	1	1
7	116675001	116676000	D1>D2	1	1
7	117146001	117147000	D2>D1	1	1
7	117150001	117151000	D1>D2	1	1
7	117187001	117188000	D2>D1	1	1
7	119529001	119530000	D1>D2	1	1
7	132026001	132027000	D1>D2	1	1
7	133121001	133122000	D1>D2	1	1
7	134937001	134938000	D1>D2	1	1
7	144660001	144661000	D1>D2	1	1
8	5885001	5886000	D2>D1	1	1
8	7012001	7013000	D2>D1	1	1
8	9340001	9341000	D1>D2	1	1
8	9398001	9399000	D1>D2	1	1
8	9769001	9770000	D1>D2	1	1
8	12178001	12179000	D1>D2	1	1
8	12321001	12322000	D2>D1	1	1
8	12504001	12505000	D1>D2	1	1
8	22181001	22182000	D2>D1	1	1
8	23060001	23061000	D1>D2	1	1
8	24966001	24967000	D2>D1	1	1
8	26805001	26806000	D2>D1	1	1
8	28365001	28366000	D2>D1	1	1
8	28670001	28671000	D1>D2	1	1
8	29042001	29043000	D2>D1	1	1
8	29202001	29203000	D1>D2	1	1
8	29218001	29219000	D1>D2	1	1
8	31072001	31073000	D1>D2	1	1
8	45045001	45046000	D1>D2	1	1
8	57566001	57567000	D1>D2	1	1
8	57595001	57596000	D1>D2	1	1
8	57627001	57628000	D1>D2	1	1
8	59270001	59271000	D2>D1	1	1
8	64125001	64126000	D2>D1	1	1
8	75159001	75160000	D1>D2	1	1
8	82772001	82773000	D1>D2	1	1
8	87226001	87227000	D2>D1	1	1
8	89295001	89296000	D2>D1	1	1
8	89910001	89911000	D2>D1	1	1
8	91638001	91639000	D1>D2	1	1
8	98682001	98683000	D1>D2	1	1
8	99199001	99200000	D2>D1	1	1
8	103021001	103022000	D1>D2	1	1
8	104376001	104377000	D1>D2	1	1
8	104795001	104796000	D1>D2	1	1
8	108148001	108149000	D1>D2	1	1
8	108244001	108245000	D1>D2	1	1
8	108712001	108713000	D1>D2	1	1
8	108863001	108864000	D1>D2	1	1
8	108903001	108904000	D1>D2	1	1
8	108931001	108932000	D1>D2	1	1
8	108944001	108945000	D1>D2	1	1
8	109247001	109248000	D1>D2	1	1
8	109451001	109452000	D2>D1	1	1
8	114207001	114208000	D1>D2	1	1
8	114978001	114979000	D1>D2	1	1
8	119095001	119096000	D2>D1	1	1
8	122423001	122424000	D1>D2	1	1
9	29141001	29142000	D1>D2	1	1
9	32309001	32310000	D1>D2	1	1
9	37572001	37573000	D1>D2	1	1
9	42765001	42766000	D2>D1	1	1
9	43534001	43535000	D2>D1	1	1
9	47585001	47586000	D2>D1	1	1
9	49081001	49082000	D1>D2	1	1
9	56619001	56620000	D1>D2	1	1
9	57501001	57502000	D1>D2	1	1
9	59611001	59612000	D2>D1	1	1
9	66404001	66405000	D1>D2	1	1
9	69107001	69108000	D1>D2	1	1
9	69517001	69518000	D1>D2	1	1
9	69908001	69909000	D1>D2	1	1
9	75407001	75408000	D1>D2	1	1
9	82612001	82613000	D2>D1	1	1
9	87068001	87069000	D2>D1	1	1
9	94364001	94365000	D2>D1	1	1
9	94619001	94620000	D2>D1	1	1
9	100943001	100944000	D2>D1	1	1
9	102217001	102218000	D2>D1	1	1
9	103583001	103584000	D2>D1	1	1
9	104155001	104156000	D2>D1	1	1
9	107401001	107402000	D1>D2	1	1
9	107426001	107427000	D1>D2	1	1
9	120664001	120665000	D1>D2	1	1
9	120925001	120926000	D1>D2	1	1
9	122554001	122555000	D1>D2	1	1
10	4232001	4233000	D1>D2	1	1
10	10008001	10009000	D2>D1	1	1
10	10065001	10066000	D2>D1	1	1
10	11344001	11345000	D1>D2	1	1
10	19779001	19780000	D2>D1	1	1
10	24963001	24964000	D1>D2	1	1
10	34186001	34187000	D2>D1	1	1
10	40647001	40648000	D2>D1	1	1
10	40751001	40752000	D1>D2	1	1
10	42864001	42865000	D1>D2	1	1
10	49736001	49737000	D2>D1	1	1
10	58887001	58888000	D1>D2	1	1
10	60109001	60110000	D2>D1	1	1
10	65006001	65007000	D2>D1	1	1
10	68388001	68389000	D2>D1	1	1
10	83737001	83738000	D1>D2	1	1
10	86525001	86526000	D2>D1	1	1
10	93701001	93702000	D1>D2	1	1
10	93766001	93767000	D2>D1	1	1
10	94376001	94377000	D1>D2	1	1
10	102197001	102198000	D1>D2	1	1
10	105496001	105497000	D1>D2	1	1
10	110453001	110454000	D2>D1	1	1
10	111382001	111383000	D1>D2	1	1
10	111881001	111882000	D2>D1	1	1
10	121488001	121489000	D1>D2	1	1
10	126095001	126096000	D1>D2	1	1
10	126544001	126545000	D1>D2	1	1
11	5220001	5221000	D2>D1	1	1
11	6339001	6340000	D2>D1	1	1
11	7854001	7855000	D2>D1	1	1
11	11740001	11741000	D1>D2	1	1
11	11749001	11750000	D1>D2	1	1
11	18965001	18966000	D2>D1	1	1
11	19010001	19011000	D1>D2	1	1
11	22707001	22708000	D2>D1	1	1
11	22857001	22858000	D1>D2	1	1
11	24291001	24292000	D2>D1	1	1
11	25689001	25690000	D2>D1	1	1
11	44613001	44614000	D1>D2	1	1
11	44761001	44762000	D2>D1	1	1
11	44824001	44825000	D1>D2	1	1
11	44836001	44837000	D1>D2	1	1
11	44917001	44918000	D1>D2	1	1
11	44980001	44981000	D1>D2	1	1
11	45006001	45007000	D1>D2	1	1
11	45393001	45394000	D1>D2	1	1
11	47033001	47034000	D2>D1	1	1
11	66235001	66236000	D2>D1	1	1
11	76814001	76815000	D2>D1	1	1
11	78912001	78913000	D2>D1	1	1
11	82546001	82547000	D2>D1	1	1
11	82563001	82564000	D2>D1	1	1
11	82742001	82743000	D1>D2	1	1
11	87235001	87236000	D1>D2	1	1
11	89605001	89606000	D1>D2	1	1
11	91333001	91334000	D1>D2	1	1
11	97911001	97912000	D1>D2	1	1
11	97983001	97984000	D1>D2	1	1
11	108221001	108222000	D2>D1	1	1
11	112495001	112496000	D2>D1	1	1
11	113041001	113042000	D2>D1	1	1
11	113042001	113043000	D1>D2	1	1
11	115307001	115308000	D1>D2	1	1
11	118841001	118842000	D2>D1	1	1
12	6115001	6116000	D2>D1	1	1
12	8556001	8557000	D1>D2	1	1
12	17644001	17645000	D1>D2	1	1
12	30004001	30005000	D1>D2	1	1
12	30195001	30196000	D2>D1	1	1
12	31962001	31963000	D2>D1	1	1
12	40748001	40749000	D2>D1	1	1
12	41482001	41483000	D2>D1	1	1
12	43783001	43784000	D2>D1	1	1
12	45671001	45672000	D2>D1	1	1
12	50647001	50648000	D1>D2	1	1
12	50998001	50999000	D1>D2	1	1
12	52661001	52662000	D2>D1	1	1
12	63348001	63349000	D1>D2	1	1
12	64687001	64688000	D1>D2	1	1
12	68118001	68119000	D1>D2	1	1
12	76294001	76295000	D2>D1	1	1
12	77862001	77863000	D2>D1	1	1
12	84694001	84695000	D1>D2	1	1
12	85860001	85861000	D1>D2	1	1
12	86419001	86420000	D1>D2	1	1
12	89702001	89703000	D2>D1	1	1
12	100962001	100963000	D2>D1	1	1
12	100974001	100975000	D2>D1	1	1
12	100981001	100982000	D2>D1	1	1
12	101023001	101024000	D2>D1	1	1
12	104771001	104772000	D1>D2	1	1
12	106176001	106177000	D1>D2	1	1
12	108425001	108426000	D1>D2	1	1
12	117150001	117151000	D1>D2	1	1
13	5870001	5871000	D1>D2	1	1
13	6758001	6759000	D1>D2	1	1
13	8207001	8208000	D2>D1	1	1
13	8263001	8264000	D2>D1	1	1
13	8511001	8512000	D2>D1	1	1
13	8718001	8719000	D1>D2	1	1
13	10274001	10275000	D1>D2	1	1
13	10342001	10343000	D2>D1	1	1
13	11164001	11165000	D1>D2	1	1
13	11178001	11179000	D1>D2	1	1
13	13822001	13823000	D2>D1	1	1
13	15465001	15466000	D1>D2	1	1
13	30836001	30837000	D2>D1	1	1
13	34133001	34134000	D2>D1	1	1
13	37144001	37145000	D1>D2	1	1
13	37306001	37307000	D1>D2	1	1
13	37328001	37329000	D1>D2	1	1
13	41109001	41110000	D1>D2	1	1
13	44282001	44283000	D1>D2	1	1
13	48263001	48264000	D1>D2	1	1
13	49073001	49074000	D2>D1	1	1
13	51173001	51174000	D1>D2	1	1
13	53398001	53399000	D2>D1	1	1
13	53798001	53799000	D1>D2	1	1
13	54221001	54222000	D2>D1	1	1
13	57932001	57933000	D1>D2	1	1
13	64449001	64450000	D1>D2	1	1
13	69770001	69771000	D2>D1	1	1
13	70228001	70229000	D2>D1	1	1
13	70311001	70312000	D2>D1	1	1
13	84345001	84346000	D1>D2	1	1
13	84360001	84361000	D1>D2	1	1
13	95420001	95421000	D1>D2	1	1
13	97263001	97264000	D2>D1	1	1
13	99444001	99445000	D2>D1	1	1
13	99780001	99781000	D2>D1	1	1
13	106514001	106515000	D2>D1	1	1
13	107882001	107883000	D1>D2	1	1
14	22809001	22810000	D1>D2	1	1
14	23518001	23519000	D2>D1	1	1
14	25023001	25024000	D1>D2	1	1
14	32536001	32537000	D1>D2	1	1
14	54196001	54197000	D2>D1	1	1
14	57142001	57143000	D1>D2	1	1
14	66420001	66421000	D2>D1	1	1
14	66956001	66957000	D1>D2	1	1
14	68064001	68065000	D1>D2	1	1
14	72527001	72528000	D1>D2	1	1
14	73173001	73174000	D1>D2	1	1
14	73363001	73364000	D2>D1	1	1
14	73374001	73375000	D2>D1	1	1
14	84871001	84872000	D2>D1	1	1
14	94427001	94428000	D1>D2	1	1
14	99301001	99302000	D2>D1	1	1
14	106301001	106302000	D2>D1	1	1
14	110745001	110746000	D2>D1	1	1
14	117097001	117098000	D1>D2	1	1
14	117784001	117785000	D1>D2	1	1
14	120539001	120540000	D1>D2	1	1
14	121429001	121430000	D1>D2	1	1
14	123009001	123010000	D1>D2	1	1
15	13117001	13118000	D1>D2	1	1
15	13189001	13190000	D2>D1	1	1
15	13305001	13306000	D2>D1	1	1
15	21087001	21088000	D1>D2	1	1
15	25059001	25060000	D1>D2	1	1
15	25893001	25894000	D2>D1	1	1
15	32727001	32728000	D1>D2	1	1
15	36943001	36944000	D2>D1	1	1
15	36956001	36957000	D2>D1	1	1
15	42563001	42564000	D1>D2	1	1
15	59520001	59521000	D2>D1	1	1
15	73652001	73653000	D1>D2	1	1
15	73985001	73986000	D1>D2	1	1
15	74172001	74173000	D1>D2	1	1
15	76854001	76855000	D1>D2	1	1
15	86691001	86692000	D1>D2	1	1
15	90129001	90130000	D1>D2	1	1
15	97001001	97002000	D1>D2	1	1
16	4516001	4517000	D1>D2	1	1
16	9562001	9563000	D2>D1	1	1
16	23644001	23645000	D2>D1	1	1
16	32310001	32311000	D1>D2	1	1
16	32514001	32515000	D1>D2	1	1
16	34351001	34352000	D2>D1	1	1
16	34507001	34508000	D2>D1	1	1
16	34799001	34800000	D2>D1	1	1
16	59558001	59559000	D1>D2	1	1
16	67467001	67468000	D2>D1	1	1
16	74822001	74823000	D1>D2	1	1
16	77238001	77239000	D2>D1	1	1
16	96613001	96614000	D2>D1	1	1
16	97009001	97010000	D2>D1	1	1
16	97021001	97022000	D2>D1	1	1
16	97037001	97038000	D2>D1	1	1
16	97169001	97170000	D2>D1	1	1
16	97289001	97290000	D2>D1	1	1
17	5757001	5758000	D1>D2	1	1
17	10291001	10292000	D1>D2	1	1
17	10315001	10316000	D1>D2	1	1
17	11320001	11321000	D2>D1	1	1
17	33675001	33676000	D2>D1	1	1
17	42366001	42367000	D1>D2	1	1
17	47877001	47878000	D2>D1	1	1
17	58771001	58772000	D2>D1	1	1
17	65759001	65760000	D1>D2	1	1
17	66288001	66289000	D2>D1	1	1
17	66441001	66442000	D1>D2	1	1
17	66672001	66673000	D2>D1	1	1
17	66687001	66688000	D1>D2	1	1
17	66756001	66757000	D1>D2	1	1
17	66764001	66765000	D1>D2	1	1
17	66782001	66783000	D1>D2	1	1
17	66893001	66894000	D1>D2	1	1
17	66944001	66945000	D2>D1	1	1
17	66956001	66957000	D2>D1	1	1
17	67000001	67001000	D2>D1	1	1
17	67046001	67047000	D1>D2	1	1
17	67056001	67057000	D2>D1	1	1
17	67079001	67080000	D2>D1	1	1
17	67090001	67091000	D1>D2	1	1
17	67164001	67165000	D2>D1	1	1
17	67211001	67212000	D2>D1	1	1
17	67228001	67229000	D2>D1	1	1
17	67240001	67241000	D2>D1	1	1
17	67301001	67302000	D2>D1	1	1
17	67303001	67304000	D1>D2	1	1
17	67348001	67349000	D2>D1	1	1
17	68586001	68587000	D1>D2	1	1
17	76259001	76260000	D2>D1	1	1
17	80640001	80641000	D2>D1	1	1
17	84290001	84291000	D2>D1	1	1
17	85394001	85395000	D1>D2	1	1
17	87766001	87767000	D1>D2	1	1
17	88758001	88759000	D2>D1	1	1
17	88963001	88964000	D2>D1	1	1
17	90141001	90142000	D2>D1	1	1
17	90177001	90178000	D1>D2	1	1
17	90208001	90209000	D2>D1	1	1
17	90252001	90253000	D2>D1	1	1
17	90285001	90286000	D1>D2	1	1
17	90294001	90295000	D1>D2	1	1
17	90503001	90504000	D2>D1	1	1
17	90521001	90522000	D2>D1	1	1
18	13402001	13403000	D2>D1	1	1
18	13755001	13756000	D2>D1	1	1
18	13785001	13786000	D1>D2	1	1
18	13800001	13801000	D1>D2	1	1
18	13876001	13877000	D1>D2	1	1
18	13887001	13888000	D1>D2	1	1
18	13935001	13936000	D1>D2	1	1
18	14654001	14655000	D2>D1	1	1
18	23750001	23751000	D2>D1	1	1
18	25553001	25554000	D2>D1	1	1
18	27127001	27128000	D1>D2	1	1
18	44463001	44464000	D2>D1	1	1
18	44525001	44526000	D1>D2	1	1
18	51953001	51954000	D2>D1	1	1
18	53280001	53281000	D1>D2	1	1
18	54452001	54453000	D1>D2	1	1
18	57605001	57606000	D2>D1	1	1
18	62434001	62435000	D1>D2	1	1
18	63483001	63484000	D1>D2	1	1
18	64345001	64346000	D1>D2	1	1
18	66536001	66537000	D1>D2	1	1
18	69499001	69500000	D1>D2	1	1
18	70422001	70423000	D1>D2	1	1
18	73866001	73867000	D1>D2	1	1
18	81366001	81367000	D2>D1	1	1
18	84312001	84313000	D2>D1	1	1
19	10356001	10357000	D2>D1	1	1
19	10440001	10441000	D1>D2	1	1
19	14132001	14133000	D2>D1	1	1
19	14241001	14242000	D1>D2	1	1
19	14591001	14592000	D1>D2	1	1
19	26309001	26310000	D1>D2	1	1
19	45741001	45742000	D1>D2	1	1
19	48207001	48208000	D1>D2	1	1
19	48367001	48368000	D1>D2	1	1
19	48722001	48723000	D1>D2	1	1
19	57582001	57583000	D1>D2	1	1
19	60464001	60465000	D2>D1	1	1

## Sheet: 7-HMet main clusters
Number	chromosome	start	stop	Sign	Number of windows	Size (kb)	Genes
1	1	160404001	160715000	D1>D2	62	311	Rabgap1l, Gpr52
2	2	91787001	91931000	D2>D1	52	144	Ambra1, Chrm4, Mdk
10	10	75265001	75477000	D1>D2	29	212	Gpr6, Fig4
15	19	6492001	6673000	D1>D2	27	181	Nrxn2
16	11	44648001	44758000	D1>D2	18	110	Ebf1

## Sheet: 8-Gene list Met 1kb
Gene	Met up in
Adam9	D2
Adamtsl2	D1
Adarb2	D2
Adora2a	D1
Adra2c	D2
Ak9	D1
Ambra1	D2
Ank2	D1&D2
Ap3b2	D2
Arl4a	D2
Asic4	D2
Atg13	D2
B3gat1	D1
Brca2	D1
Cadm1	D2
Cdc14a	D1
Cep120	D1
Cep41	D1
Chrm3	D1
Chrm4	D2
Cir1	D1
Cntnap3	D2
Cntnap5a	D2
Cpd	D2
Ctdp1	D1
Ctnnd2	D2
Dgkz	D2
Dlgap2	D2
Dnajb3	D2
Drg1	D2
Dscam	D2
Ebf1	D2
Efna5	D2
Eif2ak4	D2
Ephb1	D2
Erbb4	D2
Exoc6b	D2
Eya1	D2
Faf1	D2
Fam134b	D2
Fam155a	D1
Fam163b	D1
Fat3	D2
Fcho2	D2
Fgfr2	D2
Fhl2	D2
Fig4	D1
Foxo6	D1
Foxp2	D2
Gabrb1	D2
Galnt13	D2
Galnt18	D2
Galnt7	D1
Gatad2a	D2
Glce	D2
Gli3	D1
Glrx	D1
Gm10717	D2
Gm10801	D2
Gm11146	D2
Gm17359	D1
Gm4894	D1&D2
Gm9821	D2
Gnai1	D2
Gng4	D2
Golph3l	D1
Gpr139	D2
Gpr6	D1
Grik3	D1
Gtdc1	D2
Gucd1	D1
Gucy1a3	D1
H60b	D1
Hrh2	D2
Hspa12a	D2
Htr4	D1
Ikzf5	D2
Il20ra	D2
Kcnd3	D1
Lhfp	D1
Lingo2	D2
Lpar3	D1
Lrpap1	D2
Lsamp	D2
March4	D2
Mcc	D1
Mccc1	D1
Mdk	D2
Me2	D1
Megf11	D1
Meioc	D2
Meis1	D1
Mpped2	D1
Mro	D1
Mthfd1l	D2
N4bp2l1	D1
Naaladl2	D2
Nav3	D2
Ndst3	D1
Necab1	D1
Nell1	D1
Nfasc	D1
Nrxn1	D2
Nrxn2	D1
Nrxn3	D2
Nt5e	D1
Oprd1	D1
P2ry1	D1
Park2	D1
Pde4b	D1
Pde9a	D2
Penk	D1
Pepd	D1
Pex7	D2
Plekha6	D1
Plxdc1	D1
Ppfia2	D1
Ppp1r12b	D2
Prkca	D2
Prkcb	D2
Pstk	D2
Pth2r	D1
Ptn	D2
Ptprd	D2
Ptprm	D1
Rabgap1l	D1
Raet1e	D1
Rbms1	D1
Rims1	D2
Rps6ka2	D1
Rras2	D2
Scg2	D2
Serpine2	D2
Sfi1	D2
Shisa6	D1
Sik2	D2
Six3	D1
Skap2	D1
Slc22a12	D1
Slc35d3	D2
Slc39a11	D2
Sntg1	D2
Sntg2	D2
Sorcs1	D2
Sox2	D1
Sp9	D1
Specc1l	D1
Spock1	D1
Spon1	D2
Sstr4	D2
St18	D2
Stmn2	D2
Stt3b	D2
Sulf1	D1
Tac1	D2
Tcf7l2	D1
Thbd	D1
Tmprss5	D1
Ttll11	D1
Tub	D2
Txnl1	D2
Ube2ql1	D2
Ugt1a1	D2
Ugt1a10	D2
Ugt1a2	D2
Ugt1a5	D2
Ugt1a6a	D2
Ugt1a6b	D2
Ugt1a7c	D2
Ugt1a8	D2
Ugt1a9	D2
Unc5d	D1
Upb1	D1
Vat1l	D1
Vsnl1	D2
Vstm2a	D2
Wbscr17	D1
Xylt1	D2
Zdhhc13	D2
Zfhx3	D1
Zfp407	D2
Zfp512	D2
Zfp618	D1
Zfp831	D1
Zranb3	D2

## Sheet: 9-Gene list hMet 1kb
Gene	hMet up in
1190003K10Rik	D1
1500009L16Rik	D1
1700007G11Rik	D1
1700011I03Rik	D2
1700112E06Rik	D1
5730522E02Rik	D2
Acp6	D1
Acsm5	D1
Adam9	D2
Adarb2	D1&D2
Adora2a	D1
Adrb1	D1
Alg6	D2
Ambra1	D2
Angpt1	D1
Ank1	D1
Ank2	D1&D2
Ankfn1	D1
Ano1	D1
Antxr2	D1
Ap3b2	D2
Arfgef1	D2
Arl4a	D2
Asic4	D1&D2
Astn1	D2
Auts2	D1
B3gat1	D1
B3gnt2	D1
B4galt2	D1
Basp1	D1
Bcar3	D2
Bfsp1	D1
Brca2	D1
Cacna2d2	D1
Cadm1	D2
Cadm2	D2
Camkmt	D1
Ccdc24	D1
Ccdc88c	D2
Cct6b	D1
Cdc14a	D1
Cdca7	D1
Cdh13	D2
Cdh4	D1
Cdh6	D1
Cdh8	D2
Celf4	D2
Chpf	D1
Chrm3	D1&D2
Chrm4	D2
Cir1	D1
Ckap2	D2
Clmn	D1
Cmtm4	D1&D2
Cnpy4	D2
Cnr1	D2
Cntnap3	D1
Cntrl	D1
Cpd	D2
Cpt2	D1
Ctbp2	D1
Cyb5r4	D2
Cyba	D1
Cyr61	D1
Dab1	D2
Dctd	D1
Dcun1d1	D1
Ddo	D2
Dgkz	D1&D2
Dhx35	D1
Dmp1	D1
Dnajc13	D2
Dock1	D1
Dock4	D2
Dscam	D2
Dse	D2
Ebf1	D1&D2
Eif2ak4	D2
Eml1	D1
Ephb1	D2
Epm2a	D1
Erbb4	D1&D2
Ercc6	D1
Esrrb	D1
Etl4	D1&D2
Evi5	D2
Exoc2	D2
Eya1	D2
Fam134b	D2
Fam155a	D1
Fam163b	D1
Fam196a	D1
Fat1	D1
Fat3	D2
Fgf8	D1
Fgfr2	D1
Fhl2	D2
Fig4	D1
Fntb	D2
Foxo6	D1
Foxp1	D1
Foxp2	D2
Foxp4	D2
Fras1	D1
Frem2	D1
Frmd6	D1
Fstl5	D2
Fto	D1
Gad1	D1
Galnt13	D2
Galnt18	D2
Galnt7	D1
Gcm2	D1
Glb1l2	D1
Glce	D2
Gli3	D1
Gm11146	D2
Gm12057	D1
Gm20388	D1
Gm21949	D1
Gm28048	D1
Gmppa	D2
Gnas	D1
Gnaz	D2
Gnb4	D2
Gng4	D2
Gpc1	D2
Gpc6	D1
Gpr139	D2
Gpr6	D1
Grik2	D2
Grik3	D1&D2
Grik4	D2
Grm7	D2
Gucd1	D1
Gucy1a3	D1
Gucy1b3	D1
H13	D2
Herc1	D1
Hipk3	D2
Hivep3	D2
Hjurp	D2
Hnrnpm	D2
Hpcal4	D2
Hrh2	D2
Htr4	D1
Id4	D1
Ikzf1	D1
Ikzf2	D1&D2
Il17c	D1
Immp2l	D2
Iqca	D2
Iqcj	D1
Isl1	D1
Itm2b	D2
Jade1	D1
Jazf1	D2
Kalrn	D2
Kbtbd12	D1
Kcnd3	D1
Kcnk12	D1
Kcnk2	D1
Kcnma1	D2
Klf5	D2
Klf6	D1&D2
Kremen1	D2
L3mbtl4	D1
Lancl2	D1
Lcorl	D1
Lhcgr	D2
Lhfp	D1
Lingo1	D1
Lingo2	D1&D2
Lrpap1	D2
Lrrn3	D2
Lsamp	D2
Mad1l1	D2
Man1c1	D1&D2
Map1b	D2
Map4k3	D2
Mapk10	D1
Mapk6	D1
Mapre2	D2
March4	D2
Mcc	D1&D2
Mccc1	D1
Mdfic	D1
Mdk	D2
Me2	D1
Meis1	D1&D2
Mettl24	D1
Mgat4c	D1
Mpped2	D1
Mro	D1
Mroh2a	D2
Mtcl1	D1
Mthfd1	D2
Mtr	D1
Mybph	D2
Mylk	D2
Myo18a	D1
Myt1l	D1
N4bp2l1	D1
Naaa	D1
Naaladl2	D2
Nav3	D2
Nbea	D1
Ncoa6	D2
Ndst3	D2
Necab1	D1&D2
Necap1	D1
Nell1	D1
Ninj2	D2
Nlgn1	D2
Nphp1	D1
Nrgn	D1
Nrxn1	D1&D2
Nrxn2	D1
Nrxn3	D2
Nsmce2	D2
Nt5c1a	D2
Nt5e	D1
Ntm	D1
Ntn4	D1
Ntng1	D2
Ntrk3	D2
Nxnl2	D1
Ogdh	D2
Ola1	D1
Olfr38	D1
Onecut2	D1
Oprd1	D1&D2
Otop2	D1
P2ry1	D1
Park2	D2
Pbx1	D1
Pbx3	D2
Penk	D1
Pepd	D1&D2
Pex7	D2
Pipox	D1
Pitpnm2	D2
Pknox2	D1
Plcb1	D2
Plekha6	D1
Plxdc1	D1
Ppm1e	D1
Ppp1r12b	D2
Ppp2r2b	D2
Prkar2b	D2
Prkca	D2
Prkd1	D1
Prlhr	D2
Prrt4	D1
Ptchd4	D1
Ptn	D2
Ptprm	D1&D2
Ptprn2	D1
Pxdn	D1
Qk	D1
Rab15	D2
Rab31	D1
Rabgap1l	D1
Ralyl	D2
Rapgef4	D1&D2
Rbfox3	D2
Rcbtb2	D1
Rerg	D1
Rfc1	D1
Rora	D1
Rph3a	D2
Rras2	D1&D2
Rsph14	D2
Rtf1	D1
Ryr3	D2
Samd7	D2
Sardh	D1
Scml4	D1
Scube2	D2
Sdad1	D2
Sec14l1	D2
Sez6	D1
Sfmbt2	D1
Sgcd	D2
Sh3rf3	D1
Shisa6	D2
Siae	D1
Six3	D1
Skap2	D1
Slain2	D2
Slc22a12	D1
Slc2a9	D2
Slc35d3	D2
Slc38a4	D1
Slc6a9	D1
Slc7a11	D2
Slc7a15	D1
Smyd1	D1
Sntg2	D2
Snx24	D1
Sorcs2	D1
Sorcs3	D1
Sox1	D1
Sox2	D1
Sp9	D1
Specc1l	D1
Speg	D2
Spock1	D1
Spock2	D2
Srl	D1
Ss18	D2
Sstr4	D2
Stag1	D2
Stk39	D1
Stmn2	D2
Stum	D2
Stxbp1	D2
Syndig1l	D1
Syt7	D1
Tac1	D2
Tcf4	D1
Tgfbr3	D1
Thada	D2
Thbd	D1
Tle4	D1
Tll1	D2
Tmcc3	D1
Tmem108	D2
Tmem18	D2
Tmem233	D1
Tmod1	D2
Tmprss5	D1
Tmtc2	D1
Tox	D1
Trabd2b	D1
Trim62	D2
Trpc7	D2
Trpm8	D2
Tstd2	D2
Ttll5	D1
Tub	D2
Uchl1	D2
Unc5d	D1&D2
Upb1	D1
Vapb	D1
Vat1l	D1
Vps37b	D1
Wbscr17	D1
Wnk2	D2
Wwox	D1
Xrcc5	D2
Zc2hc1a	D1
Zcchc2	D2
Zdhhc13	D2
Zdhhc19	D1
Zfhx3	D1
Zfp251	D1
Zfp330	D1
Zfp407	D2
Zfp503	D2
Zfp512	D2
Zfp521	D1&D2
Zfp831	D1
Zranb3	D2
Zswim6	D1

[truncated: 5 more sheets: 10-Met gene body, 11-hMet gene body, 12-Met TSS, 13-hMet TSS, 14-Summary]
